# Supplementary material for: 6-(2-Chloro­benzyl­amino)purinium tetra­chlorido(dimethyl sulfoxide-κO)(nitrosyl-κN)ruthenate(III) monohydrate
Source: Acta Crystallogr Sect E Struct Rep Online. 2008 Mar 14;64(Pt 4):m545–6. doi: 10.1107/S1600536808006673 (PMC2961006; doi:10.1107/S1600536808006673)
Supplement: Supplementary file 1 [file e-64-0m545-sup1.cif]

##############################################################################
###                                                                        ###
###        Electronic paper (Acta Crystallographica Section E)             ###
###                                                                        ###
##############################################################################
#                                                                            #
# This CIF contains the data in a paper accepted for publication in Acta     #
# Crystallographica Section E. It conforms to the requirements of Notes      #
# for Authors for Section E, and has been peer reviewed under the auspices   #
# of the IUCr Commission on Journals.                                        #
#                                                                            #
# Full details of the Crystallographic Information File format               #
# are given in the paper "The Crystallographic Information File (CIF):       #
# a New Standard Archive File for Crystallography" by S. R. Hall, F. H.      #
# Allen and I. D. Brown [Acta Cryst. (1991), A47, 655-685].                  #
#                                                                            #
# The current version of the core CIF dictionary is obtainable from          #
# ftp://ftp.iucr.org/pub/cif_core.dic. The current version number is 2.4.    #
#                                                                            #
# Software is freely available for graphical display of the structure(s) in  #
# this CIF.  For information consult the CIF home page http://www.iucr.org/  #
# cif/home.html                                                              #
#                                                                            #
# This file may be used for bona fide research purposes within the           #
# scientific community so long as proper attribution is given to the journal # 
# article from which it was obtained.                                        #
#                                                                            #
##############################################################################
                                             
data_I
_audit_creation_method     SHELXL-97
_chemical_name_systematic
;
6-(2-Chlorobenzylamino)purinium
tetrachlorido(dimethyl sulfoxide-\k<i>O</i>)(nitrosyl-\k<i>N</i>)ruthenate(III)
monohydrate
;
_chemical_name_common     ?
_chemical_formula_moiety     'C12 H11 Cl N5 +, C2 H6 Cl4 N O2 Ru S -, H2 O'
_chemical_formula_sum     'C14 H19 Cl5 N6 O3 Ru S'
_chemical_formula_iupac     '(C12 H11 Cl N5) [Ru Cl4 (N O) (C2 H6 O S)], H2 O'
_chemical_formula_weight     629.73
_chemical_melting_point     ?
_symmetry_cell_setting     'orthorhombic'
_symmetry_space_group_name_H-M     'P b c a'
_symmetry_space_group_name_Hall     '-P 2ac 2ab'
loop_
    _symmetry_equiv_pos_as_xyz
    'x, y, z'
    '-x+1/2, -y, z+1/2'
    '-x, y+1/2, -z+1/2'
    'x+1/2, -y+1/2, -z'
    '-x, -y, -z'
    'x-1/2, y, -z-1/2'
    'x, -y-1/2, z-1/2'
    '-x-1/2, y-1/2, z'
_cell_length_a     15.6229(5)
_cell_length_b     12.8014(4)
_cell_length_c     22.6866(16)
_cell_angle_alpha     90
_cell_angle_beta     90
_cell_angle_gamma     90
_cell_volume     4537.2(4)
_cell_formula_units_Z     8
_cell_measurement_reflns_used     29289
_cell_measurement_theta_min     2.6
_cell_measurement_theta_max     31.9
_cell_measurement_temperature     120(2)
_exptl_crystal_description     prism
_exptl_crystal_colour     violet
_exptl_crystal_size_max     0.40
_exptl_crystal_size_mid     0.30
_exptl_crystal_size_min     0.25
_exptl_crystal_density_diffrn     1.844
_exptl_crystal_density_meas     ?
_exptl_crystal_density_method     'not measured'
_exptl_crystal_F_000     2512
_exptl_absorpt_coefficient_mu     1.402
_exptl_absorpt_correction_type     'multi-scan'
_exptl_absorpt_process_details
;
(CrysAlis RED; Oxford Diffraction, 2007)
;
_exptl_absorpt_correction_T_min     0.604
_exptl_absorpt_correction_T_max     0.721
_exptl_special_details
;
;
_diffrn_ambient_temperature     120(2)
_diffrn_radiation_type     MoK\a
_diffrn_radiation_wavelength     0.71073
_diffrn_radiation_source     'Enhance (Mo) X-ray Source'
_diffrn_radiation_monochromator     graphite
_diffrn_measurement_device_type
                 'Oxford Diffraction Xcalibur2 diffractometer with CCD detector'
_diffrn_measurement_method     'rotation method \w'
_diffrn_detector_area_resol_mean     8.3611
_diffrn_reflns_number     36172
_diffrn_reflns_av_R_equivalents     0.018
_diffrn_reflns_av_sigmaI/netI     0.010
_diffrn_reflns_theta_min     2.6
_diffrn_reflns_theta_max     25.0
_diffrn_reflns_theta_full     25.0
_diffrn_measured_fraction_theta_max     0.999
_diffrn_measured_fraction_theta_full     0.999
_diffrn_reflns_limit_h_min     -18
_diffrn_reflns_limit_h_max     15
_diffrn_reflns_limit_k_min     -13
_diffrn_reflns_limit_k_max     15
_diffrn_reflns_limit_l_min     -26
_diffrn_reflns_limit_l_max     26
_diffrn_standards_number     ?
_diffrn_standards_interval_count     ?
_diffrn_standards_interval_time     ?
_diffrn_standards_decay_%     ?
_refine_special_details
;
 Refinement of F^2^ against ALL reflections.  The weighted R-factor wR and
 goodness of fit S are based on F^2^, conventional R-factors R are based
 on F, with F set to zero for negative F^2^. The threshold expression of
 F^2^ > 2sigma(F^2^) is used only for calculating R-factors(gt) etc. and is
 not relevant to the choice of reflections for refinement.  R-factors based
 on F^2^ are statistically about twice as large as those based on F, and R-
 factors based on ALL data will be even larger.
;
_reflns_number_total     3984
_reflns_number_gt     3588
_reflns_threshold_expression     I>2\s(I)
_refine_ls_structure_factor_coef     Fsqd
_refine_ls_matrix_type     full
_refine_ls_R_factor_all     0.035
_refine_ls_R_factor_gt     0.031
_refine_ls_wR_factor_gt     0.077
_refine_ls_wR_factor_ref     0.079
_refine_ls_goodness_of_fit_ref     1.09
_refine_ls_restrained_S_all     1.09
_refine_ls_number_reflns     3984
_refine_ls_number_parameters     279
_refine_ls_number_restraints     2
_refine_ls_hydrogen_treatment     mixed
_refine_ls_weighting_scheme     calc
_refine_ls_weighting_details
        'calc w=1/[\s^2^(Fo^2^)+(0.0366P)^2^+10.7079P] where P=(Fo^2^+2Fc^2^)/3'
_atom_sites_solution_hydrogens     geom
_atom_sites_solution_primary     direct
_atom_sites_solution_secondary     difmap
_refine_ls_shift/su_max     0.000
_refine_ls_shift/su_mean     0.000
_refine_diff_density_max     1.25
_refine_diff_density_min     -0.58
_refine_ls_extinction_method     none
_refine_ls_extinction_coef     ?
loop_
    _atom_type_symbol
    _atom_type_description
    _atom_type_scat_dispersion_real
    _atom_type_scat_dispersion_imag
    _atom_type_scat_source
    'C' 'C' 0.0033 0.0016
                         'International Tables Vol C Tables 4.2.6.8 and 6.1.1.4'
    'H' 'H' 0.0000 0.0000
                         'International Tables Vol C Tables 4.2.6.8 and 6.1.1.4'
    'N' 'N' 0.0061 0.0033
                         'International Tables Vol C Tables 4.2.6.8 and 6.1.1.4'
    'O' 'O' 0.0106 0.0060
                         'International Tables Vol C Tables 4.2.6.8 and 6.1.1.4'
    'Cl' 'Cl' 0.1484 0.1585
                         'International Tables Vol C Tables 4.2.6.8 and 6.1.1.4'
    'Ru' 'Ru' -1.2594 0.8363
                         'International Tables Vol C Tables 4.2.6.8 and 6.1.1.4'
    'S' 'S' 0.1246 0.1234
                         'International Tables Vol C Tables 4.2.6.8 and 6.1.1.4'
_computing_data_collection
;
CrysAlis CCD (Oxford Diffraction, 2007)
;
_computing_cell_refinement
;
CrysAlis RED (Oxford Diffraction, 2007)
;
_computing_data_reduction
;
CrysAlis RED (Oxford Diffraction, 2007)
;
_computing_structure_solution     'SHELXS97 (Sheldrick, 2008)'
_computing_structure_refinement     'SHELXL97 (Sheldrick, 2008)'
_computing_molecular_graphics     'DIAMOND (Brandenburg, 2006)'
_computing_publication_material     'SHELXL97 (Sheldrick, 2008)'
loop_
    _atom_site_type_symbol
    _atom_site_label
    _atom_site_fract_x
    _atom_site_fract_y
    _atom_site_fract_z
    _atom_site_U_iso_or_equiv
    _atom_site_adp_type
    _atom_site_calc_flag
    _atom_site_refinement_flags
    _atom_site_occupancy
    _atom_site_disorder_assembly
    _atom_site_disorder_group
    Ru Ru1 0.616687(16) 0.769508(19) 0.208516(10) 0.01845(9) Uani d . 1 . .
    S S1 0.47079(7) 0.93802(7) 0.19053(4) 0.0406(3) Uani d . 1 . .
    N N1 0.57623(16) 0.3182(2) 0.47999(11) 0.0210(6) Uani d . 1 . .
    O O1 0.52917(14) 0.85527(17) 0.16242(10) 0.0250(5) Uani d . 1 . .
    Cl Cl2 0.67103(5) 0.72294(6) 0.11452(3) 0.02083(17) Uani d . 1 . .
    C C2 0.5321(2) 0.2412(2) 0.45576(14) 0.0225(7) Uani d . 1 . .
    H H2A 0.5052 0.2546 0.4190 0.027 Uiso calc R 1 . .
    N N2 0.68824(19) 0.6944(2) 0.24609(12) 0.0285(6) Uani d . 1 . .
    O O2 0.7319(2) 0.6425(2) 0.27444(12) 0.0498(8) Uani d . 1 . .
    O O3 0.87301(19) 0.6670(2) 0.18872(13) 0.0445(7) Uani d D 1 . .
    Cl Cl3 0.70383(5) 0.92198(7) 0.20765(4) 0.0304(2) Uani d . 1 . .
    N N3 0.52234(16) 0.1460(2) 0.47885(11) 0.0199(5) Uani d . 1 . .
    H H3A 0.4903 0.0986 0.4615 0.024 Uiso calc R 1 . .
    Cl Cl4 0.55053(6) 0.81931(7) 0.29846(3) 0.0326(2) Uani d . 1 . .
    C C4 0.56383(19) 0.1251(2) 0.53017(13) 0.0183(6) Uani d . 1 . .
    Cl Cl5 0.51797(6) 0.63075(7) 0.20103(4) 0.0317(2) Uani d . 1 . .
    C C5 0.61254(19) 0.2011(2) 0.55736(14) 0.0198(6) Uani d . 1 . .
    Cl Cl6 0.63017(6) 0.69071(6) 0.46836(4) 0.0329(2) Uani d . 1 . .
    C C6 0.61565(18) 0.3025(2) 0.53287(14) 0.0189(6) Uani d . 1 . .
    N N6 0.65345(17) 0.3834(2) 0.55878(12) 0.0224(6) Uani d . 1 . .
    H H6A 0.6813 0.3724 0.5919 0.027 Uiso calc R 1 . .
    N N7 0.64498(18) 0.1527(2) 0.60684(12) 0.0237(6) Uani d . 1 . .
    H H7A 0.6788 0.1809 0.6335 0.028 Uiso calc R 1 . .
    C C8 0.6151(2) 0.0543(3) 0.60655(15) 0.0237(7) Uani d . 1 . .
    H H8A 0.6287 0.0044 0.6361 0.028 Uiso calc R 1 . .
    N N9 0.56465(17) 0.0337(2) 0.56098(12) 0.0219(6) Uani d . 1 . .
    C C9 0.6513(2) 0.4892(2) 0.53527(14) 0.0239(7) Uani d . 1 . .
    H H9A 0.6635 0.5389 0.5676 0.029 Uiso calc R 1 . .
    H H9B 0.5928 0.5040 0.5207 0.029 Uiso calc R 1 . .
    C C10 0.7143(2) 0.5083(2) 0.48574(14) 0.0210(7) Uani d . 1 . .
    C C11 0.7108(2) 0.6004(2) 0.45299(14) 0.0247(7) Uani d . 1 . .
    C C12 0.7666(2) 0.6214(3) 0.40738(15) 0.0306(8) Uani d . 1 . .
    H H12A 0.7636 0.6859 0.3868 0.037 Uiso calc R 1 . .
    C C13 0.8268(2) 0.5472(3) 0.39215(16) 0.0358(9) Uani d . 1 . .
    H H13A 0.8648 0.5597 0.3602 0.043 Uiso calc R 1 . .
    C C14 0.8317(2) 0.4551(3) 0.42324(17) 0.0357(9) Uani d . 1 . .
    H H14A 0.8732 0.4041 0.4126 0.043 Uiso calc R 1 . .
    C C15 0.7766(2) 0.4362(3) 0.47003(15) 0.0281(7) Uani d . 1 . .
    H H15A 0.7815 0.3729 0.4916 0.034 Uiso calc R 1 . .
    C C16 0.3684(3) 0.8778(5) 0.1860(3) 0.094(2) Uani d . 1 . .
    H H16A 0.3664 0.8177 0.2128 0.142 Uiso calc R 1 . .
    H H16B 0.3583 0.8542 0.1455 0.142 Uiso calc R 1 . .
    H H16C 0.3242 0.9282 0.1973 0.142 Uiso calc R 1 . .
    C C17 0.4570(3) 1.0279(3) 0.13257(18) 0.0391(9) Uani d . 1 . .
    H H17A 0.5108 1.0654 0.1257 0.059 Uiso calc R 1 . .
    H H17B 0.4121 1.0780 0.1431 0.059 Uiso calc R 1 . .
    H H17C 0.4405 0.9905 0.0967 0.059 Uiso calc R 1 . .
    H H3W 0.860(3) 0.606(2) 0.2071(18) 0.050 Uiso d D 1 . .
    H H3V 0.9236(18) 0.687(3) 0.2050(18) 0.050 Uiso d D 1 . .
loop_
    _atom_site_aniso_label
    _atom_site_aniso_U_11
    _atom_site_aniso_U_22
    _atom_site_aniso_U_33
    _atom_site_aniso_U_12
    _atom_site_aniso_U_13
    _atom_site_aniso_U_23
    Ru1 0.02301(15) 0.01753(15) 0.01482(14) -0.00037(10) -0.00315(10)
                                                                     -0.00055(9)
    S1 0.0678(7) 0.0305(5) 0.0233(4) 0.0244(5) 0.0070(4) -0.0014(4)
    N1 0.0198(14) 0.0203(14) 0.0229(14) -0.0022(11) -0.0009(11) 0.0034(11)
    O1 0.0259(12) 0.0285(12) 0.0207(11) 0.0062(10) -0.0028(9) -0.0053(10)
    Cl2 0.0188(4) 0.0246(4) 0.0191(4) 0.0011(3) -0.0003(3) -0.0024(3)
    C2 0.0215(16) 0.0227(16) 0.0232(17) -0.0017(13) -0.0035(13) 0.0038(13)
    N2 0.0396(17) 0.0275(15) 0.0183(13) 0.0064(14) -0.0060(13) -0.0014(12)
    O2 0.062(2) 0.0545(18) 0.0328(15) 0.0269(16) -0.0130(14) 0.0043(13)
    O3 0.0407(16) 0.0503(18) 0.0424(17) -0.0016(14) -0.0104(13) 0.0060(14)
    Cl3 0.0320(5) 0.0241(4) 0.0350(5) -0.0075(3) -0.0039(4) -0.0059(3)
    N3 0.0186(13) 0.0181(13) 0.0229(14) -0.0032(11) -0.0041(11) -0.0002(11)
    Cl4 0.0444(5) 0.0349(5) 0.0186(4) 0.0014(4) 0.0033(4) -0.0049(3)
    C4 0.0161(15) 0.0169(15) 0.0218(16) -0.0008(12) 0.0021(12) -0.0004(12)
    Cl5 0.0378(5) 0.0261(4) 0.0312(5) -0.0117(4) 0.0078(4) -0.0043(3)
    C5 0.0185(15) 0.0197(15) 0.0212(15) -0.0019(13) -0.0024(12) 0.0025(13)
    Cl6 0.0488(5) 0.0182(4) 0.0316(4) 0.0042(4) 0.0020(4) -0.0021(3)
    C6 0.0148(15) 0.0189(15) 0.0231(16) -0.0004(12) 0.0029(12) 0.0012(13)
    N6 0.0259(14) 0.0175(13) 0.0238(14) -0.0049(11) -0.0042(11) 0.0023(11)
    N7 0.0257(14) 0.0228(14) 0.0225(14) -0.0066(12) -0.0072(11) 0.0039(11)
    C8 0.0257(17) 0.0198(16) 0.0257(17) -0.0049(13) -0.0057(14) 0.0059(13)
    N9 0.0230(14) 0.0187(13) 0.0240(14) -0.0026(11) -0.0022(11) 0.0041(11)
    C9 0.0279(17) 0.0184(16) 0.0255(17) -0.0014(13) 0.0023(14) -0.0007(13)
    C10 0.0222(16) 0.0188(15) 0.0220(16) -0.0056(13) -0.0043(13) -0.0021(13)
    C11 0.0289(18) 0.0214(16) 0.0238(17) -0.0051(14) -0.0048(14) -0.0046(13)
    C12 0.037(2) 0.0308(19) 0.0239(17) -0.0133(16) -0.0009(15) 0.0044(14)
    C13 0.0263(19) 0.053(2) 0.0280(19) -0.0101(17) 0.0050(15) 0.0023(17)
    C14 0.0235(18) 0.045(2) 0.038(2) 0.0023(16) 0.0033(16) -0.0018(18)
    C15 0.0237(17) 0.0291(18) 0.0317(18) -0.0014(14) -0.0010(14) 0.0026(15)
    C16 0.050(3) 0.075(4) 0.158(6) 0.028(3) 0.062(4) 0.052(4)
    C17 0.045(2) 0.031(2) 0.041(2) 0.0084(17) 0.0006(18) 0.0047(17)
_geom_special_details
;
 All esds (except the esd in the dihedral angle between two l.s. planes)
 are estimated using the full covariance matrix.  The cell esds are taken
 into account individually in the estimation of esds in distances, angles
 and torsion angles; correlations between esds in cell parameters are only
 used when they are defined by crystal symmetry.  An approximate (isotropic)
 treatment of cell esds is used for estimating esds involving l.s. planes.
;
loop_
    _geom_bond_atom_site_label_1
    _geom_bond_atom_site_label_2
    _geom_bond_site_symmetry_2
    _geom_bond_distance
    _geom_bond_publ_flag
    Ru1 N2 . 1.703(3) ?
    Ru1 O1 . 2.042(2) ?
    Ru1 Cl5 . 2.3585(9) ?
    Ru1 Cl2 . 2.3713(8) ?
    Ru1 Cl4 . 2.3746(8) ?
    Ru1 Cl3 . 2.3798(8) ?
    S1 O1 . 1.536(2) ?
    S1 C17 . 1.761(4) ?
    S1 C16 . 1.778(6) ?
    N1 C2 . 1.323(4) ?
    N1 C6 . 1.363(4) ?
    C2 N3 . 1.335(4) ?
    C2 H2A . 0.9500 ?
    N2 O2 . 1.149(4) ?
    O3 H3W . 0.904(19) ?
    O3 H3V . 0.909(19) ?
    N3 C4 . 1.359(4) ?
    N3 H3A . 0.8800 ?
    C4 N9 . 1.363(4) ?
    C4 C5 . 1.380(4) ?
    C5 N7 . 1.379(4) ?
    C5 C6 . 1.412(5) ?
    Cl6 C11 . 1.745(3) ?
    C6 N6 . 1.329(4) ?
    N6 C9 . 1.457(4) ?
    N6 H6A . 0.8800 ?
    N7 C8 . 1.344(4) ?
    N7 H7A . 0.8800 ?
    C8 N9 . 1.326(4) ?
    C8 H8A . 0.9500 ?
    C9 C10 . 1.514(4) ?
    C9 H9A . 0.9900 ?
    C9 H9B . 0.9900 ?
    C10 C15 . 1.388(5) ?
    C10 C11 . 1.394(5) ?
    C11 C12 . 1.379(5) ?
    C12 C13 . 1.382(5) ?
    C12 H12A . 0.9500 ?
    C13 C14 . 1.376(5) ?
    C13 H13A . 0.9500 ?
    C14 C15 . 1.388(5) ?
    C14 H14A . 0.9500 ?
    C15 H15A . 0.9500 ?
    C16 H16A . 0.9800 ?
    C16 H16B . 0.9800 ?
    C16 H16C . 0.9800 ?
    C17 H17A . 0.9800 ?
    C17 H17B . 0.9800 ?
    C17 H17C . 0.9800 ?
loop_
    _geom_angle_atom_site_label_1
    _geom_angle_atom_site_label_2
    _geom_angle_atom_site_label_3
    _geom_angle_site_symmetry_1
    _geom_angle_site_symmetry_3
    _geom_angle
    _geom_angle_publ_flag
    N2 Ru1 O1 . . 178.16(12) ?
    N2 Ru1 Cl5 . . 92.30(10) ?
    O1 Ru1 Cl5 . . 86.00(7) ?
    N2 Ru1 Cl2 . . 94.19(10) ?
    O1 Ru1 Cl2 . . 85.09(6) ?
    Cl5 Ru1 Cl2 . . 88.86(3) ?
    N2 Ru1 Cl4 . . 90.41(10) ?
    O1 Ru1 Cl4 . . 90.24(7) ?
    Cl5 Ru1 Cl4 . . 88.82(3) ?
    Cl2 Ru1 Cl4 . . 174.92(3) ?
    N2 Ru1 Cl3 . . 95.26(10) ?
    O1 Ru1 Cl3 . . 86.44(7) ?
    Cl5 Ru1 Cl3 . . 172.39(3) ?
    Cl2 Ru1 Cl3 . . 89.65(3) ?
    Cl4 Ru1 Cl3 . . 92.06(3) ?
    O1 S1 C17 . . 102.31(16) ?
    O1 S1 C16 . . 102.2(2) ?
    C17 S1 C16 . . 97.5(3) ?
    C2 N1 C6 . . 119.4(3) ?
    S1 O1 Ru1 . . 123.75(13) ?
    N1 C2 N3 . . 125.2(3) ?
    N1 C2 H2A . . 117.4 ?
    N3 C2 H2A . . 117.4 ?
    O2 N2 Ru1 . . 175.0(3) ?
    H3W O3 H3V . . 104(4) ?
    C2 N3 C4 . . 117.4(3) ?
    C2 N3 H3A . . 121.3 ?
    C4 N3 H3A . . 121.3 ?
    N3 C4 N9 . . 127.7(3) ?
    N3 C4 C5 . . 120.5(3) ?
    N9 C4 C5 . . 111.8(3) ?
    N7 C5 C4 . . 104.5(3) ?
    N7 C5 C6 . . 136.1(3) ?
    C4 C5 C6 . . 119.4(3) ?
    N6 C6 N1 . . 118.4(3) ?
    N6 C6 C5 . . 123.9(3) ?
    N1 C6 C5 . . 117.8(3) ?
    C6 N6 C9 . . 123.5(3) ?
    C6 N6 H6A . . 118.2 ?
    C9 N6 H6A . . 118.2 ?
    C8 N7 C5 . . 106.8(3) ?
    C8 N7 H7A . . 126.6 ?
    C5 N7 H7A . . 126.6 ?
    N9 C8 N7 . . 113.4(3) ?
    N9 C8 H8A . . 123.3 ?
    N7 C8 H8A . . 123.3 ?
    C8 N9 C4 . . 103.6(3) ?
    N6 C9 C10 . . 114.0(3) ?
    N6 C9 H9A . . 108.7 ?
    C10 C9 H9A . . 108.7 ?
    N6 C9 H9B . . 108.7 ?
    C10 C9 H9B . . 108.7 ?
    H9A C9 H9B . . 107.6 ?
    C15 C10 C11 . . 116.9(3) ?
    C15 C10 C9 . . 122.6(3) ?
    C11 C10 C9 . . 120.5(3) ?
    C12 C11 C10 . . 122.7(3) ?
    C12 C11 Cl6 . . 118.4(3) ?
    C10 C11 Cl6 . . 118.8(3) ?
    C11 C12 C13 . . 118.9(3) ?
    C11 C12 H12A . . 120.5 ?
    C13 C12 H12A . . 120.5 ?
    C14 C13 C12 . . 120.0(3) ?
    C14 C13 H13A . . 120.0 ?
    C12 C13 H13A . . 120.0 ?
    C13 C14 C15 . . 120.4(4) ?
    C13 C14 H14A . . 119.8 ?
    C15 C14 H14A . . 119.8 ?
    C14 C15 C10 . . 121.1(3) ?
    C14 C15 H15A . . 119.5 ?
    C10 C15 H15A . . 119.5 ?
    S1 C16 H16A . . 109.5 ?
    S1 C16 H16B . . 109.5 ?
    H16A C16 H16B . . 109.5 ?
    S1 C16 H16C . . 109.5 ?
    H16A C16 H16C . . 109.5 ?
    H16B C16 H16C . . 109.5 ?
    S1 C17 H17A . . 109.5 ?
    S1 C17 H17B . . 109.5 ?
    H17A C17 H17B . . 109.5 ?
    S1 C17 H17C . . 109.5 ?
    H17A C17 H17C . . 109.5 ?
    H17B C17 H17C . . 109.5 ?
loop_
    _geom_hbond_atom_site_label_D
    _geom_hbond_atom_site_label_H
    _geom_hbond_atom_site_label_A
    _geom_hbond_site_symmetry_A
    _geom_hbond_distance_DH
    _geom_hbond_distance_HA
    _geom_hbond_distance_DA
    _geom_hbond_angle_DHA
    N3 H3A N9 5_656 0.88 1.97 2.821(4) 163.5
    N6 H6A O3 2_665 0.88 2.41 3.046(4) 129.7
    N6 H6A Cl2 2_665 0.88 2.66 3.312(3) 131.8
    N7 H7A O3 2_665 0.88 2.45 2.976(4) 118.6
    N7 H7A Cl2 2_665 0.88 2.68 3.290(3) 127.0
    N7 H7A Cl3 2_665 0.88 2.82 3.424(3) 127.6
    O3 H3W Cl3 8_755 0.904(19) 2.56(3) 3.386(3) 152(4)
    O3 H3V Cl4 6_656 0.909(19) 2.61(3) 3.402(3) 146(4)
    O3 H3V Cl5 6_656 0.909(19) 2.69(3) 3.406(3) 136(4)
data_global
_journal_data_validation_number     ?
_journal_date_recd_electronic     2008-03-07
_journal_date_accepted     2008-03-10
_journal_name_full     'Acta Crystallographica, Section E'
_journal_year     2008
_journal_volume     64
_journal_issue      4
_journal_page_first     m545
_journal_page_last     m546
_journal_paper_category     QM
_journal_coeditor_code     TK2253
_publ_contact_author_name     'Zden\<ek Tr\'avn\'i\<cek'
_publ_contact_author_address
;
Department of Inorganic Chemistry
Faculty of Science
Palack\'y University
K\<r\'i\<zkovsk\'eho 10
CZ-771 47 Olomouc
Czech Republic
;
_publ_contact_author_email     zdenek.travnicek@upol.cz
_publ_contact_author_fax     '+420 585634954'
_publ_contact_author_phone     '+420 585634944'
_publ_section_title
;
6-(2-Chlorobenzylamino)purinium tetrachlorido(dimethyl
sulfoxide-\k<i>O</i>)(nitrosyl-\k<i>N</i>)ruthenate(III) monohydrate
;
loop_
    _publ_author_name
    _publ_author_footnote
    _publ_author_address
    'Tr\'avn\'i\<cek, Zden\<ek' .
;
Department of Inorganic Chemistry
Faculty of Science
Palack\'y University
K\<r\'i\<zkovsk\'eho 10
CZ-771 47 Olomouc
Czech Republic
;
    'Matikov\'a-Ma\<larov\'a, Miroslava' .
;
Department of Inorganic Chemistry
Faculty of Science
Palack\'y University
K\<r\'i\<zkovsk\'eho 10
CZ-771 47 Olomouc
Czech Republic
;
    '\<St\<ep\'ankov\'a, Kamila' .
;
Department of Inorganic Chemistry
Faculty of Science
Palack\'y University
K\<r\'i\<zkovsk\'eho 10
CZ-771 47 Olomouc
Czech Republic
;
