# Supplementary material for: 6-(2-Chloro­benzyl­amino)purinium tetra­chlorido(dimethyl sulfoxide-κO)(nitrosyl-κN)ruthenate(III) monohydrate
Source: Acta Crystallogr Sect E Struct Rep Online. 2008 Mar 14;64(Pt 4):m545–6. doi: 10.1107/S1600536808006673 (PMC2961006; doi:10.1107/S1600536808006673)
Supplement: Supplementary file 2 [file e-64-0m545-Isup2.hkl]

# 
# h,k,l, Fc-squared, Fo-squared, sigma(Fo-squared) and status flag 
# 
data_I
_shelx_title ' ks_08_01_slow in Pbca' 
_shelx_refln_list_code          4 
_shelx_F_calc_maximum      599.37 
_exptl_crystal_F_000      2512.00 
_reflns_d_resolution_high  0.8409 
 
loop_ 
 _symmetry_equiv_pos_as_xyz 
 'x, y, z' 
 '-x+1/2, -y, z+1/2' 
 '-x, y+1/2, -z+1/2' 
 'x+1/2, -y+1/2, -z' 
 '-x, -y, -z' 
 'x-1/2, y, -z-1/2' 
 'x, -y-1/2, z-1/2' 
 '-x-1/2, y-1/2, z' 
 
_cell_length_a    15.6229 
_cell_length_b    12.8014 
_cell_length_c    22.6866 
_cell_angle_alpha  90.000 
_cell_angle_beta   90.000 
_cell_angle_gamma  90.000 
 
_shelx_F_squared_multiplier     1.000 
 
loop_ 
 _refln_index_h 
 _refln_index_k 
 _refln_index_l 
 _refln_F_squared_calc 
 _refln_F_squared_meas 
 _refln_F_squared_sigma 
 _refln_observed_status 
   2   0   0    17236.65    16952.31     81.63 o 
   4   0   0    82391.70    88911.35    487.68 o 
   6   0   0    25805.42    26378.80    157.65 o 
   8   0   0    38077.14    38658.41    165.01 o 
  10   0   0      306.30      258.94     27.15 o 
  12   0   0    58200.39    58303.82    203.61 o 
  14   0   0    10538.52    10700.76    104.14 o 
  16   0   0     3030.10     2875.50    137.09 o 
  18   0   0     8569.39    10153.25    260.49 o 
   2   1   0   120055.86   142980.94    419.15 o 
   4   1   0    15334.01    18012.88     56.28 o 
   6   1   0      319.51      307.46     16.70 o 
   8   1   0     1102.65      952.16     20.03 o 
  10   1   0    19631.08    18856.02     88.80 o 
  12   1   0    13930.18    14334.04     70.28 o 
  14   1   0     9800.03     9434.60     72.11 o 
  16   1   0     9673.52    10695.99    134.82 o 
  18   1   0     2920.30     2778.15    103.56 o 
   0   2   0   145685.05   160654.25    754.76 o 
   2   2   0    12422.18    12472.48     54.52 o 
   4   2   0   188465.97   207520.78    869.85 o 
   6   2   0     1721.45     1869.13     18.86 o 
   8   2   0    56539.61    59507.91    307.35 o 
  10   2   0     1579.10     1557.69     24.50 o 
  12   2   0     8684.50     8825.16     77.73 o 
  14   2   0    19971.82    20754.52    213.47 o 
  16   2   0    12346.30    11777.90    120.88 o 
  18   2   0     5894.15     6635.35    101.80 o 
   2   3   0   181216.64   199207.94    640.03 o 
   4   3   0     6940.39     6156.05     31.35 o 
   6   3   0   121130.76   132417.05    523.82 o 
   8   3   0     8690.36     9447.62     33.77 o 
  10   3   0     1929.39     1639.18     26.73 o 
  12   3   0     1335.83     1434.32     38.54 o 
  14   3   0     5516.13     5346.41    126.79 o 
  16   3   0    18865.53    21019.21    255.41 o 
  18   3   0     7902.09     7445.44    108.35 o 
   0   4   0     1250.64     1404.97     27.50 o 
   2   4   0     2086.44     2456.15     20.02 o 
   4   4   0   143087.03   155433.05    385.62 o 
   6   4   0     2619.84     1747.81     22.97 o 
   8   4   0     3382.74     3620.67     41.47 o 
  10   4   0     4111.12     4012.88     70.53 o 
  12   4   0     2251.30     2162.26     53.56 o 
  14   4   0    15203.84    16009.99    168.12 o 
  16   4   0     4500.33     4262.55    113.18 o 
   2   5   0    70281.95    73085.74    175.79 o 
   4   5   0    41959.66    46904.56    134.75 o 
   6   5   0    65031.38    64406.03    201.29 o 
   8   5   0    20403.95    20316.65    110.02 o 
  10   5   0       69.98      125.75     27.27 o 
  12   5   0       54.17       37.79     41.53 o 
  14   5   0     6100.04     6128.35    105.07 o 
  16   5   0     3366.85     3466.61     78.02 o 
   0   6   0     3419.82     2998.01     52.36 o 
   2   6   0    12516.27    12411.62     45.27 o 
   4   6   0     3952.86     3511.36     20.27 o 
   6   6   0       50.59      135.89     18.72 o 
   8   6   0     1177.25     1307.93     25.44 o 
  10   6   0    19698.75    18796.54    161.31 o 
  12   6   0     5839.53     5596.84     97.83 o 
  14   6   0     6970.46     7016.08     89.95 o 
  16   6   0       29.06       94.37     52.97 o 
   2   7   0    17952.93    17911.95     70.49 o 
   4   7   0        0.76       15.66     11.11 o 
   6   7   0    13338.51    13148.56     54.15 o 
   8   7   0     7678.05     7438.31     91.36 o 
  10   7   0     5615.98     5654.57     67.28 o 
  12   7   0    12228.32    11533.39    126.89 o 
  14   7   0        9.64       25.81     48.03 o 
  16   7   0       91.71       47.63     53.28 o 
   0   8   0      136.11      116.32     34.41 o 
   2   8   0      300.23      334.56     19.21 o 
   4   8   0       51.88       42.72     15.61 o 
   6   8   0      461.82      495.16     23.51 o 
   8   8   0    11484.45    10568.14     84.54 o 
  10   8   0      235.90      313.48     34.67 o 
  12   8   0     1161.17     1639.22     60.54 o 
  14   8   0      208.60      198.25     64.01 o 
   2   9   0      515.48      546.66     31.15 o 
   4   9   0     9038.11     8587.12     65.87 o 
   6   9   0     5296.61     5632.31     68.66 o 
   8   9   0      194.90      256.28     40.59 o 
  10   9   0     3436.19     3269.00     69.90 o 
  12   9   0     8587.54     8549.69    113.32 o 
  14   9   0      980.67     1080.93     92.91 o 
   0  10   0     3158.69     3430.94     52.65 o 
   2  10   0    10632.97    10450.19     56.25 o 
   4  10   0     3924.17     4224.16    192.25 o 
   6  10   0     1291.01     1443.96     56.11 o 
   8  10   0     3405.00     3697.65     76.23 o 
  10  10   0      113.84      141.45     54.91 o 
  12  10   0      326.64      469.27     91.57 o 
  14  10   0     2591.40     2403.22    121.18 o 
   2  11   0       93.91      105.94     28.09 o 
   4  11   0      872.00      808.32     48.46 o 
   6  11   0     1286.62     1645.36    119.59 o 
   8  11   0     9788.66     9646.86     95.24 o 
  10  11   0      496.48      570.15     61.45 o 
  12  11   0      623.00      432.32     60.14 o 
   0  12   0     1506.60     1762.82     63.81 o 
   2  12   0     1805.80     1762.96     57.71 o 
   4  12   0       40.06      221.80     47.72 o 
   6  12   0     2273.38     2111.02     62.34 o 
   8  12   0      825.63     1047.82     56.65 o 
  10  12   0      285.27      313.58     65.54 o 
   2  13   0       64.61      346.67     57.18 o 
   4  13   0     1526.98     1651.06     66.87 o 
   6  13   0      200.28      382.77     53.10 o 
   8  13   0      369.34      453.36     65.66 o 
   0  14   0     2656.69     2710.62    106.00 o 
   2  14   0      855.47      866.01     58.84 o 
   4  14   0     1172.98     1265.01     62.12 o 
   6  14   0     2492.06     2510.51     71.11 o 
   2  15   0     1351.36     1524.81     70.05 o 
   2   1   1      348.70      355.25     21.20 o 
   3   1   1     5068.72     5181.69     18.41 o 
   4   1   1    22894.56    26247.03     73.35 o 
   5   1   1        0.33       36.58      9.81 o 
   6   1   1      492.28      332.27     11.15 o 
   7   1   1      486.64      544.45     11.54 o 
   8   1   1     7056.50     6973.61     27.72 o 
   9   1   1     1811.71     1988.52     15.37 o 
  10   1   1     1581.65     1534.98     14.89 o 
  11   1   1     1479.25     1328.38     18.70 o 
  12   1   1      424.13      346.24     17.37 o 
  13   1   1      615.22      598.94     19.40 o 
  14   1   1     3303.80     2900.61     34.55 o 
  15   1   1      632.83      622.24     48.08 o 
  16   1   1      138.72      220.35     49.22 o 
  17   1   1     2895.01     2773.91     52.57 o 
  18   1   1      799.76      944.19     56.01 o 
   0   2   1    14992.13    18327.54    140.82 o 
   1   2   1     8315.67     9219.27     19.63 o 
   2   2   1    10580.90    10996.55     31.10 o 
   3   2   1      126.01      153.68      9.54 o 
   4   2   1     8078.24     9602.80     27.98 o 
   5   2   1     1112.76     1352.80     10.23 o 
   6   2   1     4183.17     4002.67     15.12 o 
   7   2   1     2822.91     2616.30     18.16 o 
   8   2   1     4986.07     4056.59     32.71 o 
   9   2   1      560.46      570.02     12.60 o 
  10   2   1       39.69       29.68     13.23 o 
  11   2   1     3483.54     3459.06     27.82 o 
  12   2   1    15004.05    14746.09     47.43 o 
  13   2   1     2144.13     2126.77     31.33 o 
  14   2   1      108.16      409.87     27.45 o 
  15   2   1      167.01      237.52     37.93 o 
  16   2   1       70.49      126.57     36.96 o 
  17   2   1      450.16      455.61     79.99 o 
  18   2   1      117.42       62.33     42.88 o 
   1   3   1      114.05      134.72      8.25 o 
   2   3   1     7168.64     6624.14     19.57 o 
   3   3   1    19507.83    19141.96     55.93 o 
   4   3   1    67209.17    69025.23    191.08 o 
   5   3   1    31689.70    32733.13     59.38 o 
   6   3   1      501.07      443.43     17.69 o 
   7   3   1     1004.53      885.35      9.37 o 
   8   3   1       76.00       86.96      8.36 o 
   9   3   1     2629.60     2263.33     13.70 o 
  10   3   1     7453.20     7536.85     37.65 o 
  11   3   1      305.55      253.69     13.11 o 
  12   3   1       11.55       14.28     21.36 o 
  13   3   1      464.06      499.66     35.36 o 
  14   3   1     7218.77     7181.47     72.55 o 
  15   3   1     1573.16     1603.79     43.43 o 
  16   3   1     2926.92     3693.13     58.96 o 
  17   3   1      484.64      559.64     44.45 o 
  18   3   1       99.01      329.61     44.26 o 
   0   4   1     7983.42     8393.36     32.59 o 
   1   4   1       95.02      107.40      9.30 o 
   2   4   1    23022.08    25264.01     59.48 o 
   3   4   1      222.45      200.50      7.59 o 
   4   4   1    16534.02    17942.23     66.19 o 
   5   4   1     5781.94     6130.21     27.67 o 
   6   4   1    12708.96    12615.62     35.42 o 
   7   4   1     4143.74     3734.74     19.58 o 
   8   4   1     3538.54     3558.85     19.51 o 
   9   4   1    18957.18    19241.34     86.59 o 
  10   4   1     2874.15     2858.34     19.35 o 
  11   4   1     3698.08     3523.72     36.96 o 
  12   4   1     1617.14     1430.51     34.90 o 
  13   4   1       91.22       79.81     29.96 o 
  14   4   1     1001.86     1190.52     39.28 o 
  15   4   1      160.85      273.51     37.50 o 
  16   4   1      523.53      426.89     40.27 o 
  17   4   1      151.81      170.16     40.99 o 
   1   5   1     6912.64     6893.38     25.66 o 
   2   5   1    10473.43    10529.39     43.87 o 
   3   5   1      284.09      317.09      8.49 o 
   4   5   1    51977.11    51471.58    105.04 o 
   5   5   1    13607.94    13143.97     43.03 o 
   6   5   1    10234.10    10146.71     39.50 o 
   7   5   1     1455.97     1303.61     15.97 o 
   8   5   1      489.21      522.30     15.65 o 
   9   5   1    10849.36    10341.85     45.62 o 
  10   5   1    18745.51    17920.27     85.36 o 
  11   5   1     3104.53     2998.23     36.83 o 
  12   5   1     1018.46      972.00     31.72 o 
  13   5   1       13.99       63.00     32.04 o 
  14   5   1     1774.44     1743.36     43.25 o 
  15   5   1     1636.97     1668.86     43.79 o 
  16   5   1     2108.11     2603.32     51.56 o 
  17   5   1      100.74      145.49     40.59 o 
   0   6   1    66440.69    68695.63    161.40 o 
   1   6   1      156.91      241.39     24.36 o 
   2   6   1    16009.65    15843.07     36.55 o 
   3   6   1     8562.67     8418.13     26.37 o 
   4   6   1       40.87       39.68     10.26 o 
   5   6   1     7542.31     8123.41     29.56 o 
   6   6   1     3979.58     3885.94     22.41 o 
   7   6   1     8839.12     8800.42     32.78 o 
   8   6   1    22131.13    21938.98     49.26 o 
   9   6   1     1696.43     1653.90     19.09 o 
  10   6   1     4897.98     4924.91     40.31 o 
  11   6   1     4000.76     3957.40     41.85 o 
  12   6   1     8259.46     8195.65     64.32 o 
  13   6   1     2225.35     2226.02     58.54 o 
  14   6   1     1162.03     1221.90     41.27 o 
  15   6   1      680.41      661.19     39.10 o 
  16   6   1      809.47      739.15     41.91 o 
  17   6   1      483.85      467.80     42.41 o 
   1   7   1     3299.37     3173.70     18.10 o 
   2   7   1    17199.07    16540.17     34.83 o 
   3   7   1     4751.03     4968.58     23.05 o 
   4   7   1      161.96      166.15      8.20 o 
   5   7   1     2988.87     2882.33     14.62 o 
   6   7   1     7309.81     7086.51     31.31 o 
   7   7   1      702.66      763.07     17.03 o 
   8   7   1    14591.25    13969.56     56.42 o 
   9   7   1     5281.51     5440.10     63.13 o 
  10   7   1    14405.83    13822.56     55.91 o 
  11   7   1     1046.48     1065.99     28.59 o 
  12   7   1     1326.76     1513.13     37.03 o 
  13   7   1     1074.51     1084.61     36.70 o 
  14   7   1     5225.74     4836.12     56.04 o 
  15   7   1     3020.90     2974.54     51.90 o 
  16   7   1      105.55      108.30     41.06 o 
   0   8   1    20216.22    19238.18     87.39 o 
   1   8   1       54.53       53.66      9.82 o 
   2   8   1      174.46      227.52      9.65 o 
   3   8   1        3.19        6.02      9.62 o 
   4   8   1    10496.30    10252.87     41.57 o 
   5   8   1       46.20       41.84      9.12 o 
   6   8   1     7269.61     6726.82     31.21 o 
   7   8   1     7438.67     7111.59     46.77 o 
   8   8   1    20323.83    19951.75    109.44 o 
   9   8   1       37.08       38.46     20.69 o 
  10   8   1     9701.64     9559.72     61.43 o 
  11   8   1     3224.59     3336.79     44.06 o 
  12   8   1    12998.12    12867.13    105.86 o 
  13   8   1     1414.01     1345.76     48.89 o 
  14   8   1      813.87      860.86     55.27 o 
  15   8   1       31.55        0.00     50.59 o 
   1   9   1       58.76       66.00     14.44 o 
   2   9   1     8222.39     8072.32     33.38 o 
   3   9   1     3451.47     3802.29     28.87 o 
   4   9   1     3826.10     3669.25     25.55 o 
   5   9   1     1109.32     1065.17     23.65 o 
   6   9   1    26969.49    27638.83     93.11 o 
   7   9   1       65.78       61.70     26.89 o 
   8   9   1     4303.29     4065.14     43.53 o 
   9   9   1     2534.84     2317.50     55.44 o 
  10   9   1    15839.72    15364.53     82.50 o 
  11   9   1     1608.92     1600.95     40.02 o 
  12   9   1     1887.55     2107.68     45.85 o 
  13   9   1       43.64       42.84     42.50 o 
  14   9   1     1993.12     1930.79     62.99 o 
   0  10   1     1649.34     1533.45     30.02 o 
   1  10   1      124.31      113.75     15.82 o 
   2  10   1      199.47      229.60     16.53 o 
   3  10   1     3565.32     3470.16     26.15 o 
   4  10   1    51478.27    50304.33    284.83 o 
   5  10   1    13935.02    13617.72    101.44 o 
   6  10   1     8865.98     8501.42     60.28 o 
   7  10   1     1605.85     1589.77     40.39 o 
   8  10   1    27687.97    26795.43    126.38 o 
   9  10   1       34.36       35.66     37.43 o 
  10  10   1     3000.75     2927.09     52.31 o 
  11  10   1      412.39      456.29     37.74 o 
  12  10   1     2335.61     2101.91     58.08 o 
  13  10   1     1271.51     1246.47     62.40 o 
   1  11   1     4914.48     4792.23     31.67 o 
   2  11   1     4990.06     5115.39     35.57 o 
   3  11   1     4530.06     4443.36     48.98 o 
   4  11   1      216.08      169.03     30.73 o 
   5  11   1     1577.09     1617.82     40.11 o 
   6  11   1    33730.52    33235.23    118.10 o 
   7  11   1        0.08       20.52     31.53 o 
   8  11   1     6219.43     6181.00     57.48 o 
   9  11   1      731.84      764.27     43.88 o 
  10  11   1     3596.11     3367.70     76.20 o 
  11  11   1        1.85        0.00     39.43 o 
  12  11   1     1610.08     1628.02     53.00 o 
   0  12   1    21009.53    21037.91    223.18 o 
   1  12   1      516.71      521.17     28.75 o 
   2  12   1       57.83       26.42     31.99 o 
   3  12   1     1947.62     1817.86     41.56 o 
   4  12   1    14305.03    14232.73     81.73 o 
   5  12   1      152.44      163.46     33.28 o 
   6  12   1      589.59      547.87     36.40 o 
   7  12   1      557.34      637.43     36.91 o 
   8  12   1    11305.16    11116.08     82.28 o 
   9  12   1       83.27      107.67     43.58 o 
  10  12   1     3723.79     3751.07     65.70 o 
  11  12   1      255.97      281.29     47.43 o 
   1  13   1       42.53       41.87     35.33 o 
   2  13   1    14674.40    14982.88     88.65 o 
   3  13   1      867.28      858.69     39.35 o 
   4  13   1       34.15       35.27     34.50 o 
   5  13   1       69.07      109.68     34.87 o 
   6  13   1     5945.04     5921.94     96.04 o 
   7  13   1     3147.36     2966.10     51.28 o 
   8  13   1     5235.98     5595.81     75.03 o 
   9  13   1      389.57      409.90     53.59 o 
   0  14   1    12703.57    12913.95    123.40 o 
   1  14   1        9.22       76.44     37.22 o 
   2  14   1       28.69       38.64     37.19 o 
   3  14   1        0.42       11.61     36.70 o 
   4  14   1     5890.60     5920.06     64.97 o 
   5  14   1     1307.23     1322.05     44.31 o 
   6  14   1      634.02      697.90     41.07 o 
   7  14   1        6.52       17.17     40.81 o 
   1  15   1       35.00       54.62     39.69 o 
   2  15   1     9731.90     9878.91     86.20 o 
   3  15   1      345.08      431.56     42.88 o 
   2   0   2    21079.49    23076.25    177.31 o 
   3   0   2    32437.40    34653.23     89.38 o 
   4   0   2     2985.81     3731.36     41.86 o 
   5   0   2    87757.37    90678.09    262.49 o 
   6   0   2        8.67       56.35     11.21 o 
   7   0   2     6260.97     5578.80     30.64 o 
   8   0   2    12396.55    13042.72     74.16 o 
   9   0   2       28.82       58.05     17.27 o 
  10   0   2    15285.11    15257.72     77.46 o 
  11   0   2     8167.68     7788.27     52.83 o 
  12   0   2    24818.56    23991.83     79.93 o 
  13   0   2     1657.59     1781.44     46.20 o 
  14   0   2    13988.34    14096.40    140.77 o 
  15   0   2     1764.48     1621.74     58.50 o 
  16   0   2     4107.74     3889.87     90.53 o 
  17   0   2       67.07       93.90     52.71 o 
  18   0   2      570.54      956.72     65.40 o 
   1   1   2    20026.52    22990.86    214.38 o 
   2   1   2   149317.14   172572.72    482.33 o 
   3   1   2       26.76       83.73      7.96 o 
   4   1   2    42793.43    48880.54    119.26 o 
   5   1   2    13737.29    15337.02     41.01 o 
   6   1   2     2769.59     2561.52     15.83 o 
   7   1   2     3879.75     4180.63     18.95 o 
   8   1   2     2681.60     2240.84     16.47 o 
   9   1   2     2859.36     2451.00     23.12 o 
  10   1   2    16468.26    15760.24     56.48 o 
  11   1   2     5653.55     5334.28     26.66 o 
  12   1   2    13710.66    14000.63     46.19 o 
  13   1   2     3262.99     3180.48     26.93 o 
  14   1   2     3682.57     3354.97     36.04 o 
  15   1   2     4081.79     4015.54     67.11 o 
  16   1   2     3934.86     4700.33     58.12 o 
  17   1   2     1789.52     1913.99     48.08 o 
  18   1   2     1754.87     1403.34     48.77 o 
   0   2   2    64476.11    71298.98    276.41 o 
   1   2   2    47769.97    53738.36    120.37 o 
   2   2   2     5666.61     6782.53     19.99 o 
   3   2   2     7553.95     6373.24     15.30 o 
   4   2   2    31018.88    30955.28     80.14 o 
   5   2   2    25187.82    27922.10     71.20 o 
   6   2   2     8312.17     8122.47     22.21 o 
   7   2   2       37.21       94.26      9.53 o 
   8   2   2     7113.64     6404.87     26.41 o 
   9   2   2     1515.98     1579.04     19.76 o 
  10   2   2      781.23      813.61     13.81 o 
  11   2   2     3197.76     3115.07     25.42 o 
  12   2   2     4513.42     4466.64     37.07 o 
  13   2   2     6952.69     6874.96     45.84 o 
  14   2   2     2237.61     2474.31     43.34 o 
  15   2   2     4439.46     4318.16     54.61 o 
  16   2   2     2647.17     2291.69     48.34 o 
  17   2   2     1286.45     1349.38     52.16 o 
  18   2   2     8205.37     9155.07     80.22 o 
   1   3   2     5218.23     5262.78     20.91 o 
   2   3   2    38138.63    40502.22    125.40 o 
   3   3   2    46714.48    49880.43    131.19 o 
   4   3   2    13376.60    12291.91     38.12 o 
   5   3   2    18907.72    17917.42     40.61 o 
   6   3   2    35094.76    36653.44    105.33 o 
   7   3   2     2660.35     2697.85     13.63 o 
   8   3   2     3811.79     4075.05     27.61 o 
   9   3   2       33.66       49.79      9.22 o 
  10   3   2    16904.92    17312.79     62.71 o 
  11   3   2      554.55      528.52     13.85 o 
  12   3   2     6318.26     6494.77     37.45 o 
  13   3   2      240.34      248.04     30.86 o 
  14   3   2     4687.63     4712.06     86.87 o 
  15   3   2     1044.28     1150.70     42.77 o 
  16   3   2    11630.84    12913.55     89.78 o 
  17   3   2     6533.84     6819.81     70.86 o 
  18   3   2     1088.54      921.80     56.85 o 
   0   4   2      182.86      196.24     16.82 o 
   1   4   2    16828.99    17765.83     38.79 o 
   2   4   2       20.61       57.14      9.44 o 
   3   4   2      522.26      443.44      9.53 o 
   4   4   2    53672.41    54479.75    145.12 o 
   5   4   2    10586.48    11104.90     29.55 o 
   6   4   2     7673.21     6802.06     28.98 o 
   7   4   2    20247.74    20949.51     76.65 o 
   8   4   2     9731.90     9615.81     50.65 o 
   9   4   2     1551.42     1446.11     17.28 o 
  10   4   2     2763.68     2607.68     15.94 o 
  11   4   2       27.45       17.94     14.09 o 
  12   4   2     2689.50     2334.08     34.86 o 
  13   4   2        1.02        0.00     30.06 o 
  14   4   2     2775.95     3252.17     48.88 o 
  15   4   2     8219.25     8289.77     82.94 o 
  16   4   2     4319.70     4230.28     74.02 o 
  17   4   2      591.64      797.68     44.55 o 
   1   5   2    11224.13    10673.73     26.17 o 
   2   5   2    20768.19    20121.67     46.42 o 
   3   5   2    40124.96    42716.82     99.37 o 
   4   5   2     3559.42     3768.72     18.45 o 
   5   5   2     1509.42     1358.31     11.78 o 
   6   5   2    80966.50    82825.93    227.11 o 
   7   5   2     2205.29     2535.83     34.61 o 
   8   5   2    19441.31    19003.19     68.10 o 
   9   5   2        9.43       45.69     15.98 o 
  10   5   2     3289.45     3195.85     29.37 o 
  11   5   2      116.63      101.41     25.08 o 
  12   5   2     1784.28     1839.11     50.69 o 
  13   5   2     3677.51     4021.24     56.47 o 
  14   5   2    19474.81    19039.14     92.85 o 
  15   5   2       18.75      129.77     36.21 o 
  16   5   2     1897.83     1888.20     48.25 o 
  17   5   2     1535.25     1577.73     48.53 o 
   0   6   2    44539.64    48829.96    255.47 o 
   1   6   2     8410.64     7936.16     25.45 o 
   2   6   2      472.94      360.25     12.14 o 
   3   6   2      971.00     1060.22     12.27 o 
   4   6   2    37401.96    38160.96     87.11 o 
   5   6   2     1549.45     1552.75     10.56 o 
   6   6   2      922.51      809.50     15.64 o 
   7   6   2     1904.76     2045.88     20.53 o 
   8   6   2    10894.16    10695.42     38.20 o 
   9   6   2     1779.51     1726.82     20.86 o 
  10   6   2     9483.64     9143.47    100.09 o 
  11   6   2      548.56      524.02     28.61 o 
  12   6   2    10219.95     9372.17     63.02 o 
  13   6   2      242.96      198.38     30.83 o 
  14   6   2      159.56      150.32     35.35 o 
  15   6   2     4020.57     4076.19     55.31 o 
  16   6   2     1089.57     1211.32     43.85 o 
  17   6   2      213.85      278.66     48.39 o 
   1   7   2    32465.95    33029.55     54.68 o 
   2   7   2    16650.50    16222.86     48.80 o 
   3   7   2     4056.45     4227.18     21.43 o 
   4   7   2     1320.27     1394.14     13.36 o 
   5   7   2     5186.42     5169.29     19.40 o 
   6   7   2    19004.69    17779.28     82.36 o 
   7   7   2      891.21      870.97     17.55 o 
   8   7   2       14.41       36.01     16.65 o 
   9   7   2     1193.45     1204.04     22.98 o 
  10   7   2    23656.61    23494.26    137.13 o 
  11   7   2     3466.66     3193.21     39.88 o 
  12   7   2     3193.48     3113.75     53.43 o 
  13   7   2     4554.36     4589.90     79.02 o 
  14   7   2      206.50      202.77     37.40 o 
  15   7   2       31.56       26.94     39.96 o 
  16   7   2       14.40        0.00     51.00 o 
   0   8   2     1975.31     1828.23     27.68 o 
   1   8   2     3186.69     3308.41     20.36 o 
   2   8   2      247.80      269.53     11.82 o 
   3   8   2    13849.36    13452.50     44.87 o 
   4   8   2    29030.18    29470.25     89.56 o 
   5   8   2        1.21       26.78      9.49 o 
   6   8   2     2198.03     2340.21     25.18 o 
   7   8   2     4006.82     3915.92     33.48 o 
   8   8   2    38402.63    36996.84     86.68 o 
   9   8   2     5709.80     5462.50     36.35 o 
  10   8   2     3405.05     3310.54     37.36 o 
  11   8   2       76.77      171.52     32.29 o 
  12   8   2      472.48      491.89     35.53 o 
  13   8   2      693.22      740.41     44.91 o 
  14   8   2      747.02      563.40     57.47 o 
  15   8   2       55.49       66.49     50.65 o 
   1   9   2     6131.70     6016.74     29.59 o 
   2   9   2     8609.03     8494.25     30.01 o 
   3   9   2      574.95      537.47     14.03 o 
   4   9   2     5274.60     4943.10     25.36 o 
   5   9   2     1088.82     1240.02     26.07 o 
   6   9   2     6111.02     5939.59     44.96 o 
   7   9   2     5293.09     5072.37     49.08 o 
   8   9   2     4740.82     4681.93     46.05 o 
   9   9   2     4137.31     4006.12     44.57 o 
  10   9   2    12989.48    12936.97     76.23 o 
  11   9   2       43.87       73.39     33.84 o 
  12   9   2      126.75      123.43     38.09 o 
  13   9   2     1290.40     1150.21     51.48 o 
  14   9   2      543.99      574.59     48.43 o 
   0  10   2    16550.60    16372.43     77.71 o 
   1  10   2      449.49      472.69     17.39 o 
   2  10   2       79.26       33.74     15.86 o 
   3  10   2     2069.92     2114.94     24.43 o 
   4  10   2     6459.76     6678.27     74.64 o 
   5  10   2      116.26      190.81     41.00 o 
   6  10   2        3.28       56.48     28.53 o 
   7  10   2     2108.81     2070.37     39.63 o 
   8  10   2    13098.69    12942.17    119.13 o 
   9  10   2      181.78      199.96     34.32 o 
  10  10   2      676.60      729.69     37.01 o 
  11  10   2      509.42      534.13     36.84 o 
  12  10   2     1349.77     1274.00     49.04 o 
  13  10   2     1550.82     1511.72     51.11 o 
   1  11   2     3598.20     3476.56     30.29 o 
   2  11   2      317.64      368.60     22.52 o 
   3  11   2      173.81      235.89     30.03 o 
   4  11   2     1872.62     1821.54     39.12 o 
   5  11   2       31.80       91.58     32.35 o 
   6  11   2      665.58      898.21     64.15 o 
   7  11   2       88.87      105.81     31.81 o 
   8  11   2     1210.05     1207.82     38.08 o 
   9  11   2       38.50       96.93     39.63 o 
  10  11   2      457.73      443.84     40.38 o 
  11  11   2      234.10      246.24     45.79 o 
  12  11   2      172.36      261.75     49.71 o 
   0  12   2     2627.11     2627.64     76.15 o 
   1  12   2       80.43      174.54     27.76 o 
   2  12   2     1223.16     1073.46     37.92 o 
   3  12   2     1651.90     1610.73     40.63 o 
   4  12   2     3476.94     3645.57     50.06 o 
   5  12   2      733.23      778.49     36.98 o 
   6  12   2     1193.98     1143.51     39.25 o 
   7  12   2      865.96      960.91     38.99 o 
   8  12   2      678.04      745.38     41.33 o 
   9  12   2       29.73       22.21     49.91 o 
  10  12   2      148.83      205.51     48.33 o 
  11  12   2      130.84      179.63     54.61 o 
   1  13   2     4405.35     4581.72     56.79 o 
   2  13   2        7.56      277.46     37.18 o 
   3  13   2      554.03      531.01     37.82 o 
   4  13   2      362.35      434.21     37.26 o 
   5  13   2     2506.26     2637.30     48.08 o 
   6  13   2      412.03      479.93     38.30 o 
   7  13   2      410.61      521.09     41.58 o 
   8  13   2      389.04      489.18     53.36 o 
   9  13   2      680.17      791.18     58.00 o 
   0  14   2     3886.63     4263.88     83.58 o 
   1  14   2     2887.56     3021.36     53.15 o 
   2  14   2        0.53        0.00     37.43 o 
   3  14   2      122.73      225.55     38.28 o 
   4  14   2       29.20      140.17     37.96 o 
   5  14   2      392.11      373.85     42.15 o 
   6  14   2       29.04       70.74     40.76 o 
   7  14   2      770.41     1011.54     59.40 o 
   1  15   2     1304.49     1319.18     47.54 o 
   2  15   2      907.53     1096.03     50.98 o 
   1   1   3    10468.94    10279.86     51.06 o 
   2   1   3     6213.35     6381.46     22.62 o 
   3   1   3    11869.76    14192.40     49.09 o 
   4   1   3     8870.11     8703.98     37.39 o 
   5   1   3     3577.82     4013.46     24.61 o 
   6   1   3      341.31      234.68     10.52 o 
   7   1   3     3678.36     3223.20     20.07 o 
   8   1   3    10893.76    11654.70     49.55 o 
   9   1   3      951.59     1033.15     14.67 o 
  10   1   3       70.40       38.83     12.31 o 
  11   1   3      788.73      810.98     19.63 o 
  12   1   3      490.81      438.88     17.74 o 
  13   1   3     2792.01     2633.40     33.84 o 
  14   1   3    11075.40    10913.58     80.01 o 
  15   1   3        0.03       28.71     36.14 o 
  16   1   3      118.25      133.56     36.40 o 
  17   1   3      102.47       65.93     38.16 o 
  18   1   3      206.84      293.55     45.48 o 
   0   2   3    19703.77    22738.31    100.33 o 
   1   2   3      545.19      679.76     10.56 o 
   2   2   3     4220.38     4850.59     18.52 o 
   3   2   3    37714.75    41181.43    122.98 o 
   4   2   3     1028.70     1166.99     11.75 o 
   5   2   3     2994.55     2976.03     16.87 o 
   6   2   3      726.43      907.86     11.30 o 
   7   2   3    12672.11    12154.83     37.50 o 
   8   2   3      468.91      323.46     12.67 o 
   9   2   3    13499.16    12816.09     42.98 o 
  10   2   3        8.42       22.96     11.14 o 
  11   2   3       68.39       92.81     12.08 o 
  12   2   3     4544.90     4045.49     27.08 o 
  13   2   3      125.02      126.32     24.14 o 
  14   2   3      481.67      537.53     46.76 o 
  15   2   3       16.94        0.00     34.69 o 
  16   2   3        0.83        3.16     36.72 o 
  17   2   3      973.75      883.95     72.24 o 
  18   2   3      266.91      308.63     46.64 o 
   1   3   3     9614.29    11449.96     24.36 o 
   2   3   3    42965.81    47225.15    131.58 o 
   3   3   3     9393.72     8396.79     38.43 o 
   4   3   3       46.05      234.13      9.49 o 
   5   3   3     3139.84     2220.27     14.90 o 
   6   3   3    22766.38    23382.45     52.84 o 
   7   3   3      684.69      770.18     10.70 o 
   8   3   3     2098.85     1926.95     14.24 o 
   9   3   3     9519.88     9119.79     38.36 o 
  10   3   3       64.06       90.18     11.07 o 
  11   3   3       21.06       46.50     11.17 o 
  12   3   3      292.08      250.39     19.70 o 
  13   3   3      927.41      887.77     34.22 o 
  14   3   3     1841.82     1920.19     45.09 o 
  15   3   3      228.84      193.56     38.79 o 
  16   3   3     1911.43     2130.32     51.88 o 
  17   3   3        0.44      119.68     41.37 o 
  18   3   3        2.16       17.92     46.89 o 
   0   4   3     4854.55     4749.55     28.66 o 
   1   4   3    15169.89    15763.66     33.67 o 
   2   4   3     7281.05     7443.53     20.74 o 
   3   4   3     2349.96     2624.67     14.35 o 
   4   4   3    29915.06    31103.27     81.58 o 
   5   4   3     3531.99     3869.95     19.63 o 
   6   4   3     2478.09     2776.99     21.41 o 
   7   4   3     5480.00     4990.64     34.19 o 
   8   4   3     4435.80     4179.46     26.53 o 
   9   4   3      101.24      151.58      8.44 o 
  10   4   3     2597.03     2582.93     21.74 o 
  11   4   3     1051.45      987.39     18.86 o 
  12   4   3      458.05      457.69     26.92 o 
  13   4   3     2579.96     2585.91     42.46 o 
  14   4   3     2956.96     3195.43     48.33 o 
  15   4   3        9.99       95.08     36.18 o 
  16   4   3     1404.58     1244.14     44.46 o 
  17   4   3       43.64       23.83     44.90 o 
   1   5   3     8219.97     9090.95     26.27 o 
   2   5   3    54365.02    58332.58    118.59 o 
   3   5   3     4945.71     5379.61     19.40 o 
   4   5   3    10733.89    10624.79     29.04 o 
   5   5   3     6483.90     5610.91     25.33 o 
   6   5   3    10833.78    10856.55     57.94 o 
   7   5   3     6273.47     6524.36     30.23 o 
   8   5   3     3514.41     3398.41     26.84 o 
   9   5   3     8926.72     8616.16     36.35 o 
  10   5   3     6200.65     6065.72     32.91 o 
  11   5   3     1640.34     1654.89     31.84 o 
  12   5   3       69.54       48.08     27.43 o 
  13   5   3     1133.67     1096.59     41.66 o 
  14   5   3       67.22      192.97     37.71 o 
  15   5   3      545.06      510.64     38.35 o 
  16   5   3     4895.65     5587.22     81.41 o 
  17   5   3      638.68      812.15     67.42 o 
   0   6   3    45285.82    43800.82    192.93 o 
   1   6   3     1197.28     1302.73     13.99 o 
   2   6   3     6169.82     6579.17     25.46 o 
   3   6   3     4573.27     4442.10     20.82 o 
   4   6   3     4025.24     3912.93     17.90 o 
   5   6   3      353.65      316.16     10.64 o 
   6   6   3     3270.59     3732.20     21.16 o 
   7   6   3    11084.60    10685.97     45.15 o 
   8   6   3     6294.70     6202.90     32.76 o 
   9   6   3       94.66      124.27     19.84 o 
  10   6   3       90.67       95.26     21.57 o 
  11   6   3     8469.27     7832.38     61.61 o 
  12   6   3     2204.72     2328.22     40.21 o 
  13   6   3        6.08       12.33     31.68 o 
  14   6   3     3317.14     3318.06     52.93 o 
  15   6   3      495.44      372.23     39.24 o 
  16   6   3      541.60      605.06     47.50 o 
   1   7   3     8166.44     7605.84     29.36 o 
   2   7   3    35258.78    34640.23     70.29 o 
   3   7   3      313.93      507.49     11.67 o 
   4   7   3     2666.06     2578.74     16.62 o 
   5   7   3      114.52      162.70      9.59 o 
   6   7   3     5455.62     5392.96     34.85 o 
   7   7   3        0.50       13.50     15.52 o 
   8   7   3     1381.82     1395.07     26.23 o 
   9   7   3    16196.89    16025.93     88.77 o 
  10   7   3     5910.46     5899.78     46.23 o 
  11   7   3      265.12      199.55     27.67 o 
  12   7   3     4579.38     4507.20     59.04 o 
  13   7   3     2946.50     3002.73     46.36 o 
  14   7   3      377.65      372.00     38.40 o 
  15   7   3      223.73      151.43     44.60 o 
  16   7   3     1405.69     1320.78     61.37 o 
   0   8   3    69308.08    71025.54    237.48 o 
   1   8   3     3144.66     2918.66     20.46 o 
   2   8   3     3682.26     4024.80     23.86 o 
   3   8   3     6192.43     6118.34     34.78 o 
   4   8   3    16090.46    15798.08     36.98 o 
   5   8   3      326.94      360.49     11.74 o 
   6   8   3      148.74      175.70     12.32 o 
   7   8   3    11753.46    11292.64     52.51 o 
   8   8   3     3613.46     3594.26     70.91 o 
   9   8   3       90.22      127.86     25.48 o 
  10   8   3     1188.05     1215.41     34.69 o 
  11   8   3    13255.13    13467.03     72.02 o 
  12   8   3     1456.11     1602.97     40.80 o 
  13   8   3     1225.48     1073.13     41.94 o 
  14   8   3      652.79      605.79     53.06 o 
  15   8   3     1048.73     1025.15     68.74 o 
   1   9   3      876.91      793.99     16.04 o 
   2   9   3     7747.37     7090.28     40.92 o 
   3   9   3     1956.57     1987.94     18.85 o 
   4   9   3     1198.52     1282.27     17.51 o 
   5   9   3    37967.70    37504.41    117.94 o 
   6   9   3     4161.09     4044.53     34.97 o 
   7   9   3       13.53        1.24     24.47 o 
   8   9   3      723.62      675.73     28.10 o 
   9   9   3     3280.83     2865.70     46.61 o 
  10   9   3      198.42      280.38     50.01 o 
  11   9   3      689.91      649.55     44.35 o 
  12   9   3     4559.12     4647.81     61.62 o 
  13   9   3     4013.13     4073.45     68.35 o 
  14   9   3       80.61       45.29     53.55 o 
   0  10   3     4721.32     4802.25     42.16 o 
   1  10   3     1173.73     1209.36     20.25 o 
   2  10   3     3668.83     3677.00     27.16 o 
   3  10   3    19164.30    18565.53     56.56 o 
   4  10   3    23631.12    23111.40     79.72 o 
   5  10   3     2102.81     2328.58     40.31 o 
   6  10   3       22.84       57.68     28.60 o 
   7  10   3    10087.00    10112.37     59.33 o 
   8  10   3     7348.25     7216.77     62.33 o 
   9  10   3     8201.13     8268.96     59.51 o 
  10  10   3      214.15      168.18     35.70 o 
  11  10   3     2684.05     2724.77     48.50 o 
  12  10   3      125.43      187.17     45.58 o 
  13  10   3     1326.27     1354.61     50.23 o 
   1  11   3    20181.69    20223.07     71.38 o 
   2  11   3     5982.65     5905.03     43.25 o 
   3  11   3      727.36      808.92     33.62 o 
   4  11   3       20.22       31.31     30.46 o 
   5  11   3    14022.61    13717.60     76.92 o 
   6  11   3    18041.85    18081.37     86.85 o 
   7  11   3      222.20      235.76     33.22 o 
   8  11   3      688.40      705.63     35.62 o 
   9  11   3     4374.71     4141.17     62.26 o 
  10  11   3      140.48      135.42     48.14 o 
  11  11   3     6231.41     6327.90    141.08 o 
  12  11   3     1245.12     1346.99     57.61 o 
   0  12   3     5024.52     5050.12     59.77 o 
   1  12   3     9089.01     9235.26     57.87 o 
   2  12   3       40.19       51.78     32.19 o 
   3  12   3     3781.95     3641.02     49.45 o 
   4  12   3     4603.54     4649.75     54.09 o 
   5  12   3     3016.77     3012.98     48.29 o 
   6  12   3       10.45       70.55     33.49 o 
   7  12   3    13893.85    13523.37     85.13 o 
   8  12   3       52.78       80.35     41.87 o 
   9  12   3       99.47      108.65     50.07 o 
  10  12   3     2978.07     3029.56     75.61 o 
  11  12   3     5702.72     5831.91     94.14 o 
   1  13   3    15858.91    16232.97     92.40 o 
   2  13   3     9640.28     9705.38     74.71 o 
   3  13   3     2099.03     2191.50     46.97 o 
   4  13   3     5832.73     5803.04     61.55 o 
   5  13   3     3213.02     3339.16     56.38 o 
   6  13   3     2568.98     2399.60     52.32 o 
   7  13   3      721.90      698.68     43.36 o 
   8  13   3      594.55      582.08     54.81 o 
   9  13   3     7301.14     7906.63    110.10 o 
   0  14   3    12630.35    12519.01    137.73 o 
   1  14   3     3832.60     3925.52     57.45 o 
   2  14   3        2.11        6.77     37.55 o 
   3  14   3     8559.83     8675.45     80.87 o 
   4  14   3     2083.08     2129.11     53.14 o 
   5  14   3      351.34      318.53     42.06 o 
   6  14   3       34.05        0.00     39.95 o 
   7  14   3     1582.42     1523.52     56.17 o 
   1  15   3     3093.43     3125.70     61.18 o 
   2  15   3     5950.33     6535.14     77.09 o 
   0   0   4   153795.47   172292.55   1710.85 o 
   1   0   4    69575.30    79743.19    112.96 o 
   2   0   4     2330.63     2625.68     21.70 o 
   3   0   4     1321.75     2769.26     19.75 o 
   4   0   4      213.20      286.91     15.55 o 
   5   0   4    16412.83    13636.27     59.10 o 
   6   0   4    27855.47    30229.15     99.65 o 
   7   0   4    35827.50    31905.25    165.49 o 
   8   0   4    16488.37    14947.49     51.63 o 
   9   0   4     1545.19     1629.58     29.32 o 
  10   0   4    12446.00    12844.28     55.55 o 
  11   0   4    84835.20    83804.43    165.38 o 
  12   0   4    28642.13    28092.20     90.22 o 
  13   0   4        6.66      180.47     27.51 o 
  14   0   4     1651.89     1396.82     45.49 o 
  15   0   4      306.26      249.09     48.51 o 
  16   0   4     2028.08     2198.13     65.66 o 
  17   0   4     2217.60     2274.59     71.22 o 
  18   0   4       27.49        0.00     83.63 o 
   1   1   4   109574.22   124395.05    329.55 o 
   2   1   4    29738.97    29516.52     80.19 o 
   3   1   4    67670.62    76761.10    223.51 o 
   4   1   4     3922.86     4029.95     17.42 o 
   5   1   4    26633.21    25958.46     56.56 o 
   6   1   4    16665.66    17604.68     76.35 o 
   7   1   4    34887.55    36652.10     64.72 o 
   8   1   4    11668.20    11288.26     39.18 o 
   9   1   4    69274.96    68394.49    114.69 o 
  10   1   4    30685.37    30346.19    123.86 o 
  11   1   4      937.01     1168.66     19.04 o 
  12   1   4        2.99       13.18     17.03 o 
  13   1   4    17554.08    16907.11     85.39 o 
  14   1   4     9891.82     9812.33     74.56 o 
  15   1   4     1295.10     1236.31     43.18 o 
  16   1   4        0.30        1.12     35.37 o 
  17   1   4     2653.03     2862.58     56.92 o 
  18   1   4       33.71       69.21     60.20 o 
   0   2   4    47050.01    49389.86    254.96 o 
   1   2   4    10714.48    10411.36     26.57 o 
   2   2   4    34777.65    36306.89     85.57 o 
   3   2   4   123022.32   130815.41    202.59 o 
   4   2   4    34507.40    36197.13     85.14 o 
   5   2   4     8162.39     8098.37     31.94 o 
   6   2   4    12611.29    11933.56     39.04 o 
   7   2   4    29798.24    27318.22     55.92 o 
   8   2   4    20724.51    20382.16     53.05 o 
   9   2   4    23737.97    24417.67     50.11 o 
  10   2   4      970.91      973.77     14.79 o 
  11   2   4    20407.82    19329.40     75.23 o 
  12   2   4    12066.10    11944.94     51.19 o 
  13   2   4        3.67       15.30     23.32 o 
  14   2   4     2820.91     2976.53     47.26 o 
  15   2   4     4004.84     4126.22     60.43 o 
  16   2   4     4709.49     4549.30     57.99 o 
  17   2   4     1443.21     1174.38     80.38 o 
  18   2   4      114.88      136.92     53.31 o 
   1   3   4    17349.23    19469.21     47.22 o 
   2   3   4      283.10      208.47     10.90 o 
   3   3   4    27250.18    26784.54     75.68 o 
   4   3   4    33673.57    34644.81     77.85 o 
   5   3   4   141813.05   150195.95    321.05 o 
   6   3   4    25587.55    25357.77     66.24 o 
   7   3   4    13019.78    13803.96     34.45 o 
   8   3   4       93.37       66.35     10.14 o 
   9   3   4    31224.75    31460.77     71.46 o 
  10   3   4     6897.23     6377.15     41.32 o 
  11   3   4       26.03      107.20     12.37 o 
  12   3   4      306.13      334.80     20.44 o 
  13   3   4     7275.94     7156.47     60.95 o 
  14   3   4     5380.34     5397.97     55.58 o 
  15   3   4        5.93       31.30     34.56 o 
  16   3   4       69.26      138.81     45.13 o 
  17   3   4    13989.40    14442.77    109.32 o 
  18   3   4      228.97      168.04     57.27 o 
   0   4   4       56.80       85.31     14.40 o 
   1   4   4     9402.56     9313.76     38.25 o 
   2   4   4      127.73      269.58     11.26 o 
   3   4   4    22486.76    21089.86     44.11 o 
   4   4   4    22472.67    22851.38     52.97 o 
   5   4   4    23631.96    26689.89     50.99 o 
   6   4   4     5717.14     4976.93     20.96 o 
   7   4   4    32981.05    31637.26     66.08 o 
   8   4   4    17435.88    17955.18     58.63 o 
   9   4   4      509.44      569.92     11.56 o 
  10   4   4     1110.90      952.08     13.27 o 
  11   4   4      752.32      714.80     19.17 o 
  12   4   4     7406.19     7352.22     66.07 o 
  13   4   4     3137.80     3033.14     47.67 o 
  14   4   4       17.69       68.80     36.00 o 
  15   4   4    12622.43    13014.46    124.89 o 
  16   4   4      261.88      244.97     46.97 o 
  17   4   4      959.77     1560.18     63.59 o 
   1   5   4    28126.77    26852.38     47.89 o 
   2   5   4     2823.74     3106.50     16.75 o 
   3   5   4    17091.29    17743.90     62.03 o 
   4   5   4     4743.49     4779.85     23.43 o 
   5   5   4    15847.36    15085.09     33.66 o 
   6   5   4     3966.05     3307.38     18.53 o 
   7   5   4     4422.48     4262.67     45.20 o 
   8   5   4    10463.27    10130.54     61.77 o 
   9   5   4    13670.48    13816.15     65.58 o 
  10   5   4     5035.85     5171.90     38.47 o 
  11   5   4     4078.60     4071.23     42.73 o 
  12   5   4     2837.62     3010.08     62.77 o 
  13   5   4    11336.01    11822.58    159.80 o 
  14   5   4     3185.79     3089.28     55.86 o 
  15   5   4      201.02      261.77     44.63 o 
  16   5   4        0.60      117.26     52.74 o 
  17   5   4     4534.31     4737.53     82.18 o 
   0   6   4      418.77      673.45     16.00 o 
   1   6   4    25407.45    26498.40     48.76 o 
   2   6   4        4.87       24.43     10.41 o 
   3   6   4      917.08      902.30     12.55 o 
   4   6   4      593.01      534.32     11.36 o 
   5   6   4       84.88      130.20      9.67 o 
   6   6   4      821.83      748.04     11.57 o 
   7   6   4     6382.64     6318.53     28.61 o 
   8   6   4     2835.82     2860.27     31.47 o 
   9   6   4     1773.17     1670.60     29.89 o 
  10   6   4     2007.17     1816.99     30.54 o 
  11   6   4     5616.40     5731.57     74.47 o 
  12   6   4     5460.59     5332.09     56.27 o 
  13   6   4     4500.35     4299.98     54.68 o 
  14   6   4       94.35       94.83     40.42 o 
  15   6   4     4536.16     4616.91     76.19 o 
  16   6   4        8.39       20.45     51.14 o 
   1   7   4    12339.52    11287.91     31.34 o 
   2   7   4       48.19       61.03     11.59 o 
   3   7   4     1121.67     1371.41     14.56 o 
   4   7   4     2910.25     2589.21     17.30 o 
   5   7   4     4320.10     4469.10     24.65 o 
   6   7   4      317.38      367.12     10.36 o 
   7   7   4      331.34      307.78     13.08 o 
   8   7   4     3774.46     3759.43     40.07 o 
   9   7   4     1414.30     1322.79     32.71 o 
  10   7   4     2536.28     2520.71     35.94 o 
  11   7   4     1333.43     1343.01     36.72 o 
  12   7   4      765.44      604.63     37.22 o 
  13   7   4     3981.99     4261.62     56.28 o 
  14   7   4        3.35        0.00     46.93 o 
  15   7   4      228.60      183.40     56.48 o 
  16   7   4        8.03        7.65     52.48 o 
   0   8   4      213.72      222.15     21.20 o 
   1   8   4      109.31      147.55     13.60 o 
   2   8   4     1096.52     1072.04     14.80 o 
   3   8   4    22795.78    23515.22     70.40 o 
   4   8   4        2.11       49.52     12.01 o 
   5   8   4    19293.36    18805.58     61.94 o 
   6   8   4       54.12       73.61     13.48 o 
   7   8   4      291.64      206.79     23.31 o 
   8   8   4     2358.97     2233.40     37.80 o 
   9   8   4    11433.75    11260.78     67.31 o 
  10   8   4      635.32      652.35     35.22 o 
  11   8   4    15926.33    16052.12     83.60 o 
  12   8   4       18.71       78.83     34.81 o 
  13   8   4     3498.62     3539.31     54.14 o 
  14   8   4      390.44      276.34     62.37 o 
  15   8   4     2818.15     3072.18     84.16 o 
   1   9   4     7083.94     6733.78     30.04 o 
   2   9   4      216.43      184.42     14.38 o 
   3   9   4     5802.08     5365.37     33.21 o 
   4   9   4      298.17      313.88     13.91 o 
   5   9   4     2585.74     2663.50     37.43 o 
   6   9   4     5381.31     5154.38     38.34 o 
   7   9   4     2472.66     2312.67     33.26 o 
   8   9   4     1716.55     1665.57     37.18 o 
   9   9   4      719.29      764.89     32.53 o 
  10   9   4       32.59       24.84     33.81 o 
  11   9   4      381.65      444.29     39.97 o 
  12   9   4       32.09       80.61     38.61 o 
  13   9   4      301.89      255.58     43.63 o 
  14   9   4      396.25      434.46     55.67 o 
   0  10   4     3969.26     3812.29     39.53 o 
   1  10   4      191.45      285.08     17.15 o 
   2  10   4      707.24      663.11     18.78 o 
   3  10   4     3669.14     3772.58     37.12 o 
   4  10   4     2577.76     2610.98     61.61 o 
   5  10   4      614.36      597.15     32.10 o 
   6  10   4      417.68      351.01     30.50 o 
   7  10   4      161.60      173.09     33.07 o 
   8  10   4      165.59      135.96     31.66 o 
   9  10   4      434.60      385.78     32.80 o 
  10  10   4       82.68       54.29     39.71 o 
  11  10   4      651.54      573.19     48.38 o 
  12  10   4      492.01      490.32     45.01 o 
  13  10   4     1108.90     1219.62     50.07 o 
   1  11   4      138.30      222.54     19.12 o 
   2  11   4     1581.54     1579.80     35.55 o 
   3  11   4      106.20       87.41     30.00 o 
   4  11   4       95.27       65.94     30.43 o 
   5  11   4     1922.49     1810.68     52.05 o 
   6  11   4      441.76      499.81     34.35 o 
   7  11   4     1306.31     1256.89     41.43 o 
   8  11   4      175.92      109.74     42.34 o 
   9  11   4      407.10      439.77     49.01 o 
  10  11   4      266.70      299.32     50.38 o 
  11  11   4       76.70      168.41     51.60 o 
  12  11   4       54.25       81.84     48.57 o 
   0  12   4     2196.41     2142.77     51.17 o 
   1  12   4     2358.44     2380.94     37.61 o 
   2  12   4     1321.67     1232.07     39.25 o 
   3  12   4        8.01       95.21     32.76 o 
   4  12   4       14.03       77.02     33.42 o 
   5  12   4      619.12      585.82     37.24 o 
   6  12   4       36.22       17.26     36.29 o 
   7  12   4     1058.26     1067.31     58.38 o 
   8  12   4      625.88      694.67     49.52 o 
   9  12   4     1774.12     1854.87     70.35 o 
  10  12   4        8.10       44.69     52.20 o 
  11  12   4      755.99      758.84     59.04 o 
   1  13   4     9694.17    10135.00     96.43 o 
   2  13   4      103.60      314.01     38.13 o 
   3  13   4     5385.95     5214.45     64.40 o 
   4  13   4      185.01      202.77     40.50 o 
   5  13   4      363.56      430.04     40.83 o 
   6  13   4      133.58      125.71     40.03 o 
   7  13   4      786.95      877.96     54.91 o 
   8  13   4      153.40      140.92     48.54 o 
   9  13   4        2.12        0.00     58.33 o 
   0  14   4      104.83      408.84     77.92 o 
   1  14   4      164.27      324.40     43.93 o 
   2  14   4      103.12      119.23     42.04 o 
   3  14   4       12.46      209.37     42.41 o 
   4  14   4     1349.35     1304.12     49.80 o 
   5  14   4      896.94      929.73     46.89 o 
   6  14   4      132.42       99.67     44.99 o 
   1  15   4      114.00      230.59     49.97 o 
   1   1   5    25256.95    26872.29     85.39 o 
   2   1   5     1542.73     1085.17     13.90 o 
   3   1   5   108878.91   118144.03    237.05 o 
   4   1   5     4715.97     5819.12     22.64 o 
   5   1   5      205.96      484.64     11.48 o 
   6   1   5     1035.44     1244.90     13.42 o 
   7   1   5       48.05       34.07     10.04 o 
   8   1   5     4538.06     4886.99     24.27 o 
   9   1   5     4249.96     4241.75     23.82 o 
  10   1   5       65.60      196.89     14.21 o 
  11   1   5      558.69      519.03     18.65 o 
  12   1   5      102.84      104.83     17.78 o 
  13   1   5     1541.84     1430.10     28.70 o 
  14   1   5      844.32      840.17     32.14 o 
  15   1   5      119.41       22.74     61.15 o 
  16   1   5      187.68      145.86     46.36 o 
  17   1   5        4.21        7.03     56.59 o 
  18   1   5      561.42      597.42     64.55 o 
   0   2   5    22178.52    21681.08    103.26 o 
   1   2   5       67.43       67.13     12.20 o 
   2   2   5      548.67      770.89     13.35 o 
   3   2   5    27995.19    29346.02     95.23 o 
   4   2   5     1342.50     1492.92     14.17 o 
   5   2   5    16818.52    16940.02     41.87 o 
   6   2   5     8473.83     9084.32     26.34 o 
   7   2   5     4186.74     3690.94     19.87 o 
   8   2   5     6288.78     6250.77     33.97 o 
   9   2   5    12847.92    11978.19     35.28 o 
  10   2   5      814.25      738.38     15.33 o 
  11   2   5      623.68      603.74     16.01 o 
  12   2   5     1155.59     1286.95     21.26 o 
  13   2   5      540.05      481.74     25.53 o 
  14   2   5       14.91        0.00     34.51 o 
  15   2   5      483.49      368.99     41.95 o 
  16   2   5      758.78      799.87     60.63 o 
  17   2   5      124.10        0.00     94.96 o 
  18   2   5     1352.37     1383.44     71.17 o 
   1   3   5      953.73     1416.00     13.97 o 
   2   3   5    10679.02    11195.80     30.68 o 
   3   3   5    88162.12    90286.31    225.38 o 
   4   3   5       47.47      174.06     11.71 o 
   5   3   5    48733.25    48085.59    143.49 o 
   6   3   5      124.49       89.81     12.76 o 
   7   3   5     5541.09     5528.25     23.78 o 
   8   3   5       56.65       54.00     11.02 o 
   9   3   5     9304.30     8826.29     30.00 o 
  10   3   5     1685.87     1323.85     16.73 o 
  11   3   5      974.27     1011.61     16.20 o 
  12   3   5       45.06       37.16     22.56 o 
  13   3   5      443.86      439.50     38.62 o 
  14   3   5      179.67      244.57     41.14 o 
  15   3   5        7.51        0.00     45.42 o 
  16   3   5      276.87      176.52     50.50 o 
  17   3   5     1989.46     2023.89     72.11 o 
   0   4   5    15070.23    16606.51     67.95 o 
   1   4   5     2703.54     2579.05     18.30 o 
   2   4   5     1260.67     1168.64     13.59 o 
   3   4   5     7630.92     7322.64     35.32 o 
   4   4   5      224.47      344.24     11.36 o 
   5   4   5    10104.48    10183.33     32.59 o 
   6   4   5      854.62      923.53     13.00 o 
   7   4   5     4787.34     4137.50     20.43 o 
   8   4   5        0.30       47.35     10.85 o 
   9   4   5    12985.18    12911.17     37.97 o 
  10   4   5      381.17      325.82     12.69 o 
  11   4   5     4167.52     3995.75     34.45 o 
  12   4   5      784.37      729.10     34.24 o 
  13   4   5     7047.35     6808.50     67.71 o 
  14   4   5      327.93      425.30     57.77 o 
  15   4   5     2521.74     2688.69     63.89 o 
  16   4   5      233.89      339.39     58.75 o 
  17   4   5      169.66      272.45     56.88 o 
   1   5   5    23230.97    23350.74     47.91 o 
   2   5   5     2056.14     1997.20     16.49 o 
   3   5   5    25845.55    26270.85     60.67 o 
   4   5   5      555.24      578.37     12.25 o 
   5   5   5    20847.99    19882.82     48.12 o 
   6   5   5      564.60      610.20     12.37 o 
   7   5   5    27622.25    27213.63     83.91 o 
   8   5   5      189.02      212.06     11.63 o 
   9   5   5     8744.73     7894.95     65.11 o 
  10   5   5      128.92      103.47     22.00 o 
  11   5   5     1278.76     1235.57     34.58 o 
  12   5   5      531.01      464.75     32.14 o 
  13   5   5      332.46      394.55     41.14 o 
  14   5   5      272.83      360.35     62.95 o 
  15   5   5      395.54      343.49     50.12 o 
  16   5   5     1426.20     1553.82     62.37 o 
  17   5   5     4673.27     4958.75     84.64 o 
   0   6   5    17833.40    19487.63     66.59 o 
   1   6   5    17901.01    17212.99     52.01 o 
   2   6   5       67.20       93.49      9.00 o 
   3   6   5     1347.53      922.81     13.92 o 
   4   6   5      195.40      213.82     11.33 o 
   5   6   5    33785.78    33342.11     73.13 o 
   6   6   5       16.39       29.37      9.61 o 
   7   6   5     8304.46     7485.13     42.35 o 
   8   6   5      202.55      221.04     10.78 o 
   9   6   5     1820.52     1684.61     30.28 o 
  10   6   5       81.88       55.57     23.09 o 
  11   6   5     6980.25     6761.08     76.55 o 
  12   6   5      466.53      549.79     36.86 o 
  13   6   5      983.85      988.81     46.58 o 
  14   6   5      709.90      561.21     50.38 o 
  15   6   5     1690.21     1632.31     61.02 o 
  16   6   5      658.43      527.63     54.52 o 
   1   7   5    76180.14    77268.38    159.93 o 
   2   7   5     1000.21      882.46     13.95 o 
   3   7   5     4837.75     4577.82     22.37 o 
   4   7   5      407.96      451.41     12.85 o 
   5   7   5        1.68       38.79     11.25 o 
   6   7   5     3063.72     2919.76     21.84 o 
   7   7   5     6297.92     6428.84     39.97 o 
   8   7   5      515.79      472.19     23.69 o 
   9   7   5     7722.07     7621.14     91.99 o 
  10   7   5      408.11      373.97     36.13 o 
  11   7   5     1921.45     1945.53     38.22 o 
  12   7   5      919.33      992.66     37.25 o 
  13   7   5    16812.11    17248.63    151.38 o 
  14   7   5        0.30        0.00     47.02 o 
  15   7   5      119.02      173.76     51.02 o 
  16   7   5     1442.14     1387.11     92.57 o 
   0   8   5     1876.92     1820.25     28.36 o 
   1   8   5    43579.33    42574.97    169.74 o 
   2   8   5      207.93      178.58     12.66 o 
   3   8   5    19270.89    18393.65     58.24 o 
   4   8   5      346.08      396.37     14.03 o 
   5   8   5    16138.98    16777.42     56.14 o 
   6   8   5      371.23      334.71     18.45 o 
   7   8   5     2425.47     2329.23     46.00 o 
   8   8   5     2245.47     2029.43     32.18 o 
   9   8   5      429.07      588.20     28.73 o 
  10   8   5      832.25      754.33     32.54 o 
  11   8   5     6077.40     6096.71     72.63 o 
  12   8   5        8.23       39.74     34.22 o 
  13   8   5      155.92      153.47     39.14 o 
  14   8   5     1404.11     1347.26     55.72 o 
  15   8   5     4638.73     4578.73     84.10 o 
   1   9   5     2767.78     2541.27     22.80 o 
   2   9   5     5948.60     5842.49     28.87 o 
   3   9   5    17293.05    17260.30     64.20 o 
   4   9   5       76.28       94.49     13.51 o 
   5   9   5    11315.38    11228.11     67.30 o 
   6   9   5     6069.60     6022.56     45.49 o 
   7   9   5       76.28      157.99     25.49 o 
   8   9   5      684.28      702.80     28.87 o 
   9   9   5     4290.78     4072.14     47.50 o 
  10   9   5       23.57        2.22     38.05 o 
  11   9   5      370.48      421.49     41.97 o 
  12   9   5       63.26       54.35     39.22 o 
  13   9   5     3157.41     3540.06     61.90 o 
  14   9   5        8.98       28.48     53.72 o 
   0  10   5     2971.47     2778.02     36.04 o 
   1  10   5    11901.28    12004.94     42.40 o 
   2  10   5      752.60      690.02     18.91 o 
   3  10   5    31470.74    30914.65    187.96 o 
   4  10   5     4492.51     4261.43     41.38 o 
   5  10   5     2845.52     3224.02     46.31 o 
   6  10   5      108.72       53.16     32.96 o 
   7  10   5     3936.29     3867.71     54.56 o 
   8  10   5      163.49      166.94     33.09 o 
   9  10   5      899.55      925.97     39.29 o 
  10  10   5        4.59        0.00     39.34 o 
  11  10   5      403.76      486.14     44.50 o 
  12  10   5      102.05      117.99     42.95 o 
  13  10   5        0.70       60.74     43.28 o 
   1  11   5     8994.80     8825.12     40.89 o 
   2  11   5     7205.18     7251.80     54.79 o 
   3  11   5     8897.01     9196.67     65.62 o 
   4  11   5      662.45      683.04     34.60 o 
   5  11   5    12054.13    11799.38    103.34 o 
   6  11   5     2552.16     2555.26     58.93 o 
   7  11   5     2401.23     2352.48     57.98 o 
   8  11   5       11.35       27.11     42.62 o 
   9  11   5       62.65       59.02     40.55 o 
  10  11   5     1172.19     1142.39     57.92 o 
  11  11   5       85.69      133.32     51.31 o 
  12  11   5      836.59      830.72     55.58 o 
   0  12   5     4721.13     4900.62     73.37 o 
   1  12   5    11442.78    12101.19    137.20 o 
   2  12   5     5074.58     5059.77     64.92 o 
   3  12   5     8264.69     8396.78     66.28 o 
   4  12   5     8517.36     8151.74     71.91 o 
   5  12   5     1546.51     1590.72     57.44 o 
   6  12   5      511.52      490.01     47.53 o 
   7  12   5     2829.16     2804.24     79.16 o 
   8  12   5     1377.12     1273.55     55.16 o 
   9  12   5      370.83      420.25     55.69 o 
  10  12   5      533.40      535.49     55.99 o 
   1  13   5    14214.35    14941.58    111.76 o 
   2  13   5     8439.95     8597.08     77.50 o 
   3  13   5     6705.58     7049.95     71.98 o 
   4  13   5        1.51        0.00     46.06 o 
   5  13   5      546.43      505.74     50.88 o 
   6  13   5      499.44      393.69     50.57 o 
   7  13   5        3.13       12.27     47.49 o 
   8  13   5       57.29       78.51     47.57 o 
   9  13   5     1679.37     1440.70     66.39 o 
   0  14   5     4088.25     4455.77    101.46 o 
   1  14   5    11334.22    11318.92    122.78 o 
   2  14   5       45.82       53.83     46.40 o 
   3  14   5     4231.44     4306.94     99.15 o 
   4  14   5     3098.29     2987.91     69.65 o 
   5  14   5       33.06       69.73     47.72 o 
   6  14   5      184.72      119.40     50.72 o 
   0   0   6     6293.44     5913.62     47.82 o 
   1   0   6     9054.83     8986.01     42.75 o 
   2   0   6    86155.95    93486.62    292.55 o 
   3   0   6    30203.59    28786.98    132.86 o 
   4   0   6     9118.48    10348.26     45.53 o 
   5   0   6    26324.33    26297.77    108.25 o 
   6   0   6      650.02      658.62     23.16 o 
   7   0   6    62395.92    60255.57    245.62 o 
   8   0   6     4284.34     4328.25     43.11 o 
   9   0   6     1029.25     1014.23     29.86 o 
  10   0   6        7.12        9.26     17.02 o 
  11   0   6    38906.42    36852.91    111.41 o 
  12   0   6     8681.51     8338.66     73.61 o 
  13   0   6      408.38      487.82     31.94 o 
  14   0   6     1141.46     1044.38     58.19 o 
  15   0   6     5769.61     5768.48    129.80 o 
  16   0   6      179.03      179.63     75.60 o 
  17   0   6     1057.80     1181.45    121.09 o 
  18   0   6     1726.13     1725.46    105.32 o 
   1   1   6    16399.19    16669.06     51.13 o 
   2   1   6      874.02      720.07     12.01 o 
   3   1   6    11707.39    12851.29     45.87 o 
   4   1   6     2693.16     2537.77     15.78 o 
   5   1   6     8413.67     7999.58     24.60 o 
   6   1   6      255.40      279.49     13.04 o 
   7   1   6     8082.41     8486.75     31.83 o 
   8   1   6      377.57      335.39     11.80 o 
   9   1   6    63026.91    60208.53    222.83 o 
  10   1   6     3801.13     3901.98     27.25 o 
  11   1   6      653.73      764.23     19.70 o 
  12   1   6      592.83      496.68     19.00 o 
  13   1   6    16566.46    15642.40     59.51 o 
  14   1   6       34.32        0.00     25.68 o 
  15   1   6      347.15      255.49     46.34 o 
  16   1   6       85.68       26.27     52.45 o 
  17   1   6       17.65       11.37     57.55 o 
  18   1   6      220.82      283.04     62.30 o 
   0   2   6       63.14      115.20     15.90 o 
   1   2   6       10.31       52.49     12.96 o 
   2   2   6     4495.86     5003.08     24.70 o 
   3   2   6    15231.37    13363.62     38.39 o 
   4   2   6     6565.12     6609.43     26.23 o 
   5   2   6     7587.83     7985.79     25.36 o 
   6   2   6     1331.42     1162.01     21.78 o 
   7   2   6   120211.38   124118.15    275.09 o 
   8   2   6      147.46      159.70     10.57 o 
   9   2   6     3846.18     4061.89     23.07 o 
  10   2   6      699.29      783.24     15.90 o 
  11   2   6    52704.91    52134.59    165.60 o 
  12   2   6        1.99       26.30     15.91 o 
  13   2   6        2.19       60.20     28.22 o 
  14   2   6      334.86      311.80     37.90 o 
  15   2   6     7744.08     7686.46     94.04 o 
  16   2   6      673.88      597.86     51.63 o 
  17   2   6       29.73       72.22     61.68 o 
   1   3   6      271.74      429.70     13.87 o 
   2   3   6     1322.72     1580.21     15.81 o 
   3   3   6    14560.15    14837.79     33.80 o 
   4   3   6     3608.87     3356.19     19.54 o 
   5   3   6    71995.12    70080.71    162.63 o 
   6   3   6      172.15      217.56     12.61 o 
   7   3   6       25.78       38.06     11.86 o 
   8   3   6      503.82      530.09     13.42 o 
   9   3   6    18041.21    17016.40     54.34 o 
  10   3   6     1275.14     1211.36     16.91 o 
  11   3   6     3039.66     3186.30     23.10 o 
  12   3   6        8.40       31.52     31.69 o 
  13   3   6     1690.52     1693.78     44.19 o 
  14   3   6      362.90      359.42     49.93 o 
  15   3   6       13.52        0.00     46.67 o 
  16   3   6      194.48      110.91     53.49 o 
  17   3   6     6581.83     6396.03    102.07 o 
   0   4   6     6469.48     6053.52     30.60 o 
   1   4   6    11214.21    11635.07     30.85 o 
   2   4   6    20982.18    22961.02     94.67 o 
   3   4   6    32476.80    33452.82     89.06 o 
   4   4   6        2.17       35.50     12.10 o 
   5   4   6     5366.45     5996.72     24.54 o 
   6   4   6     2954.32     2957.23     23.83 o 
   7   4   6    58581.20    58687.58    161.06 o 
   8   4   6      696.96      730.13     14.26 o 
   9   4   6     1425.54     1446.49     16.55 o 
  10   4   6       58.85       57.35     12.70 o 
  11   4   6    10209.24     9979.07     54.32 o 
  12   4   6       72.27       70.38     28.33 o 
  13   4   6     4851.77     4446.72     75.09 o 
  14   4   6     1135.56     1086.00     53.30 o 
  15   4   6    13111.58    13270.80    122.21 o 
  16   4   6      151.45      155.83     54.30 o 
  17   4   6      339.44      826.70     67.06 o 
   1   5   6    38445.39    38082.54     96.22 o 
   2   5   6      132.03      199.30     12.50 o 
   3   5   6     5749.57     5410.59     26.45 o 
   4   5   6      143.32      254.47     11.36 o 
   5   5   6    31429.38    30529.29     67.62 o 
   6   5   6      929.47      927.26     14.37 o 
   7   5   6      115.69      190.79     13.74 o 
   8   5   6     8246.77     8170.09     37.86 o 
   9   5   6    23781.09    24011.57     67.97 o 
  10   5   6      118.92      156.23     22.88 o 
  11   5   6    11738.50    11260.66     59.88 o 
  12   5   6      710.31      816.49     35.81 o 
  13   5   6    29676.06    30684.80    236.29 o 
  14   5   6     1214.12     1222.98     64.93 o 
  15   5   6      716.63      595.41     53.32 o 
  16   5   6       79.91      149.55     52.43 o 
  17   5   6     2353.24     2701.13     78.60 o 
   0   6   6     8917.25     9049.19     38.92 o 
   1   6   6    25205.26    25221.77     72.47 o 
   2   6   6      829.52      890.11     13.17 o 
   3   6   6    11831.48    11602.12     41.96 o 
   4   6   6      827.10      718.95     13.70 o 
   5   6   6     1812.31     1994.51     16.92 o 
   6   6   6      272.46      257.46     11.77 o 
   7   6   6    17050.37    16752.24     46.48 o 
   8   6   6      129.49      156.74     10.62 o 
   9   6   6        1.06       44.17     24.48 o 
  10   6   6      120.84      114.25     22.75 o 
  11   6   6    11534.38    11358.60     86.96 o 
  12   6   6       26.87       46.03     42.05 o 
  13   6   6     7607.82     7162.13    107.30 o 
  14   6   6       25.16        0.47     47.11 o 
  15   6   6     4618.52     4667.46    111.27 o 
  16   6   6        1.95        0.00     52.09 o 
   1   7   6    41274.96    40245.84    152.35 o 
   2   7   6      265.82      263.26      9.37 o 
   3   7   6     3874.12     4225.73     23.55 o 
   4   7   6      530.96      427.69     13.51 o 
   5   7   6    18404.26    18487.47     58.58 o 
   6   7   6      107.98      108.37     11.76 o 
   7   7   6     3538.96     3252.39     25.01 o 
   8   7   6      113.71      171.25     25.40 o 
   9   7   6    11472.20    10782.30     69.30 o 
  10   7   6       11.26       10.96     27.46 o 
  11   7   6     7497.17     7259.43     70.22 o 
  12   7   6      396.28      462.21     37.84 o 
  13   7   6    14329.36    14973.42     98.07 o 
  14   7   6     1254.63     1180.28     55.77 o 
  15   7   6      262.25      152.05     52.51 o 
   0   8   6     1362.67     1231.89     27.98 o 
   1   8   6     7687.16     7992.48     57.76 o 
   2   8   6       51.79       61.94     13.12 o 
   3   8   6    48345.52    48284.06    109.61 o 
   4   8   6       10.67       29.92     13.35 o 
   5   8   6      274.55      234.81     13.79 o 
   6   8   6      807.53      790.84     22.09 o 
   7   8   6     1257.66     1311.53     30.84 o 
   8   8   6      202.58      240.65     25.06 o 
   9   8   6    18255.77    17889.30     87.84 o 
  10   8   6     1157.20     1130.97     35.50 o 
  11   8   6     1610.27     1695.96     43.27 o 
  12   8   6       46.18       62.32     35.29 o 
  13   8   6       92.89       69.88     37.96 o 
  14   8   6       51.94        5.00     46.59 o 
  15   8   6      855.90     1146.67     62.53 o 
   1   9   6    23246.83    22791.44     73.97 o 
   2   9   6       93.43      111.75     15.94 o 
   3   9   6      279.24      290.76     16.79 o 
   4   9   6      171.55      169.09     15.33 o 
   5   9   6     9560.93     9374.90     49.63 o 
   6   9   6     2417.96     2300.58     37.31 o 
   7   9   6    20270.52    19546.57     88.65 o 
   8   9   6      137.51       81.56     28.75 o 
   9   9   6     8232.23     8099.68     67.15 o 
  10   9   6       94.55      107.39     40.06 o 
  11   9   6     2407.95     2241.25     53.64 o 
  12   9   6      146.55      149.65     40.59 o 
  13   9   6     4985.00     4813.45     81.85 o 
  14   9   6       35.85       71.74     54.01 o 
   0  10   6       72.20       51.41     24.89 o 
   1  10   6      882.89      960.24     20.24 o 
   2  10   6     1675.34     1583.64     22.13 o 
   3  10   6     2245.62     2438.44     41.46 o 
   4  10   6     3303.54     3353.68     56.02 o 
   5  10   6     1935.52     2001.77     43.24 o 
   6  10   6      990.51      926.26     46.49 o 
   7  10   6     1552.83     1502.68     51.94 o 
   8  10   6       13.11        0.00     37.76 o 
   9  10   6      169.90      136.55     35.34 o 
  10  10   6      506.34      484.99     45.52 o 
  11  10   6       67.28       54.46     42.00 o 
  12  10   6       25.21       41.85     42.55 o 
  13  10   6     1002.92     1017.39     49.16 o 
   1  11   6    11520.19    10998.44     73.24 o 
   2  11   6      229.01      275.93     31.14 o 
   3  11   6     7463.65     7330.39     74.18 o 
   4  11   6      780.01      711.40     46.71 o 
   5  11   6       43.63       73.92     43.37 o 
   6  11   6       84.59       90.79     44.08 o 
   7  11   6      491.81      451.89     60.36 o 
   8  11   6      195.37      174.97     40.37 o 
   9  11   6      615.00      634.24     45.16 o 
  10  11   6      588.11      555.69     55.29 o 
  11  11   6      340.26      309.58     53.10 o 
  12  11   6        9.97       55.20     49.83 o 
   0  12   6     1579.54     1633.54    101.10 o 
   1  12   6      772.42      993.34     56.73 o 
   2  12   6     1070.62     1133.88     50.44 o 
   3  12   6     2995.19     3079.40     63.29 o 
   4  12   6      218.93      221.54     46.08 o 
   5  12   6     6340.05     6103.46    106.55 o 
   6  12   6       70.96       12.08     45.07 o 
   7  12   6      781.54      790.01     51.62 o 
   8  12   6      407.36      308.36     49.12 o 
   9  12   6     1300.98     1299.63     61.62 o 
  10  12   6       46.93        0.00     52.84 o 
   1  13   6     3249.34     3771.37     99.91 o 
   2  13   6       13.08      269.86     48.88 o 
   3  13   6     3484.85     3566.07     69.63 o 
   4  13   6        6.14        0.00     47.32 o 
   5  13   6      421.70      363.98     49.55 o 
   6  13   6      444.44      434.88     54.36 o 
   7  13   6      869.86      898.16     54.73 o 
   8  13   6      286.83      264.72     49.55 o 
   0  14   6      491.83      614.87    100.44 o 
   1  14   6      438.09      634.57     63.75 o 
   2  14   6      217.48      232.01     58.90 o 
   3  14   6      475.39      559.56     60.89 o 
   4  14   6     1101.30     1129.21     58.02 o 
   5  14   6       18.33       21.84     50.85 o 
   6  14   6      164.33      162.98     50.88 o 
   1   1   7     3590.67     4319.32     16.49 o 
   2   1   7     1321.26     1172.90     13.79 o 
   3   1   7    26504.61    26767.32     71.26 o 
   4   1   7     3818.96     3813.57     21.10 o 
   5   1   7     1294.84     1327.84     22.41 o 
   6   1   7     3548.77     3846.63     41.46 o 
   7   1   7        3.31       35.53     12.32 o 
   8   1   7       93.81       59.62     11.65 o 
   9   1   7     5520.38     5682.06     35.22 o 
  10   1   7        2.05       22.06     14.86 o 
  11   1   7        1.42       20.56     16.92 o 
  12   1   7      152.61      164.04     18.22 o 
  13   1   7      787.02      716.58     25.36 o 
  14   1   7      113.82       67.05     43.21 o 
  15   1   7      488.51      434.67     54.27 o 
  16   1   7      422.71      396.29     57.41 o 
  17   1   7      326.71      275.96     60.68 o 
   0   2   7     7923.79     8585.11     39.43 o 
   1   2   7     8404.48     8582.33     25.31 o 
   2   2   7      400.50      478.09     11.20 o 
   3   2   7    30593.92    31809.85     87.33 o 
   4   2   7    19361.64    19764.00     40.24 o 
   5   2   7     3139.24     3096.13     28.01 o 
   6   2   7     6947.50     7316.76     26.95 o 
   7   2   7    30809.27    29698.61     68.75 o 
   8   2   7    23685.50    23096.69     59.43 o 
   9   2   7    19067.05    17963.49    100.40 o 
  10   2   7     1102.01     1115.38     17.46 o 
  11   2   7      235.39      294.35     18.23 o 
  12   2   7      229.15      239.07     17.86 o 
  13   2   7     2619.81     2376.72     55.81 o 
  14   2   7     1278.01     1248.70     72.63 o 
  15   2   7      861.67      672.92     51.37 o 
  16   2   7        3.78        0.72     56.22 o 
  17   2   7      173.39      130.61     64.04 o 
   1   3   7     1361.76     1622.66     16.80 o 
   2   3   7     3731.20     3392.11     19.90 o 
   3   3   7    35116.68    34444.11     86.95 o 
   4   3   7      954.76      940.96     15.29 o 
   5   3   7     4891.90     4240.26     28.56 o 
   6   3   7     7333.13     7355.77     36.07 o 
   7   3   7      100.59      113.43     12.45 o 
   8   3   7     5421.48     5401.47     30.66 o 
   9   3   7     2864.66     2800.26     21.24 o 
  10   3   7      294.76      291.45     14.69 o 
  11   3   7       16.81       29.11     14.42 o 
  12   3   7     1698.84     1775.98     45.47 o 
  13   3   7       78.29      121.60     59.86 o 
  14   3   7       49.78       97.16     46.36 o 
  15   3   7       13.54        0.00     46.57 o 
  16   3   7     2182.15     2392.55     82.27 o 
  17   3   7     1232.14     1238.34     80.64 o 
   0   4   7     3969.81     3378.42     25.71 o 
   1   4   7      552.54      643.97     12.66 o 
   2   4   7     1806.87     1696.23     13.81 o 
   3   4   7     9502.79     9651.50     39.30 o 
   4   4   7       44.33      127.36     13.23 o 
   5   4   7    12058.83    11773.37     40.66 o 
   6   4   7     1272.29     1303.77     16.51 o 
   7   4   7    15339.98    14550.72     54.21 o 
   8   4   7    10715.17    10251.98     40.52 o 
   9   4   7     2788.64     2649.15     20.42 o 
  10   4   7       53.81       98.23     13.69 o 
  11   4   7      750.17      648.66     26.05 o 
  12   4   7     3926.00     3863.36     87.60 o 
  13   4   7     5409.45     5164.47     72.35 o 
  14   4   7     1522.96     1573.03     55.91 o 
  15   4   7     2100.79     2382.14     74.24 o 
  16   4   7       67.09       92.89     61.07 o 
  17   4   7      367.74      438.76     65.36 o 
   1   5   7      175.72      367.98     12.40 o 
   2   5   7     8647.10     8288.23     27.62 o 
   3   5   7      116.05       88.66     11.15 o 
   4   5   7       19.83       16.91     11.31 o 
   5   5   7    12376.25    11435.75     39.42 o 
   6   5   7     4802.71     4558.52     24.18 o 
   7   5   7    20833.87    20982.20     48.50 o 
   8   5   7     5011.61     4976.78     25.74 o 
   9   5   7     7649.36     7231.08     36.41 o 
  10   5   7      424.48      439.99     24.45 o 
  11   5   7     1584.63     1678.62     40.79 o 
  12   5   7     1488.70     1352.02     46.80 o 
  13   5   7     1391.71     1440.14     55.87 o 
  14   5   7        0.33        2.61     46.69 o 
  15   5   7     1484.40     1531.90     60.45 o 
  16   5   7     2579.25     2886.20     70.73 o 
   0   6   7    22260.83    22915.97     73.61 o 
   1   6   7     9497.83     9535.84     36.85 o 
   2   6   7     1525.25     1252.37     14.49 o 
   3   6   7    28093.54    29707.50     68.82 o 
   4   6   7     3902.38     3750.18     21.64 o 
   5   6   7     6477.77     5777.47     26.66 o 
   6   6   7    11338.57    10961.35     46.80 o 
   7   6   7     5278.10     4756.88     25.15 o 
   8   6   7     4670.47     4321.84     31.67 o 
   9   6   7     1323.31     1237.66     32.06 o 
  10   6   7      583.50      543.35     29.15 o 
  11   6   7    11164.92    11037.96     74.49 o 
  12   6   7     2076.73     2123.66     50.49 o 
  13   6   7      931.59     1079.87     64.95 o 
  14   6   7     1644.53     1648.34     58.48 o 
  15   6   7     1722.02     1716.38     82.86 o 
  16   6   7      419.10      509.85     55.38 o 
   1   7   7    31694.91    30170.67    107.17 o 
   2   7   7      901.20      869.67     13.92 o 
   3   7   7     3738.68     3735.91     39.43 o 
   4   7   7     4967.83     4728.67     25.47 o 
   5   7   7       83.92       97.35     12.65 o 
   6   7   7      123.05      143.93     12.60 o 
   7   7   7      553.68      627.87     19.70 o 
   8   7   7     4773.07     4846.47     61.78 o 
   9   7   7    13469.89    12965.96     68.65 o 
  10   7   7     1654.17     1605.79     36.06 o 
  11   7   7       29.52       25.21     35.36 o 
  12   7   7      777.96      774.39     39.38 o 
  13   7   7     8895.10     9138.44     84.48 o 
  14   7   7      124.23       57.88     47.36 o 
  15   7   7       44.70       44.01     46.98 o 
   0   8   7     8682.94     8613.02     52.01 o 
   1   8   7    24638.60    24078.28     72.88 o 
   2   8   7     2073.84     2030.12     19.71 o 
   3   8   7    11435.11    10672.70     58.32 o 
   4   8   7     6628.32     6692.49     38.89 o 
   5   8   7     3179.16     3341.91     26.00 o 
   6   8   7     3273.68     3335.90     31.14 o 
   7   8   7     2187.02     2146.69     31.72 o 
   8   8   7      453.27      408.43     29.91 o 
   9   8   7      874.38      951.82     33.15 o 
  10   8   7      253.91      222.22     32.06 o 
  11   8   7    22449.04    23049.50    107.70 o 
  12   8   7       49.23       89.36     35.30 o 
  13   8   7        0.19       50.80     37.29 o 
  14   8   7      586.62      594.13     50.25 o 
  15   8   7     3644.24     3742.89     80.53 o 
   1   9   7    12466.35    12195.96     52.43 o 
   2   9   7     3413.39     3469.12     33.02 o 
   3   9   7    12907.40    12987.03     43.81 o 
   4   9   7      689.76      707.50     18.69 o 
   5   9   7    21974.78    21521.36    153.30 o 
   6   9   7     1246.38     1180.53     45.36 o 
   7   9   7     1692.76     1794.17     58.13 o 
   8   9   7     4252.99     4026.02     46.62 o 
   9   9   7     1294.98     1306.89     36.50 o 
  10   9   7     1627.57     1537.86     43.82 o 
  11   9   7      350.55      379.93     43.23 o 
  12   9   7     1513.26     1537.41     49.30 o 
  13   9   7     3838.09     4049.82     66.02 o 
  14   9   7      448.80      568.50     60.24 o 
   0  10   7     1335.26     1364.58     32.75 o 
   1  10   7     5295.54     5398.04     33.02 o 
   2  10   7     3264.37     3155.06     28.23 o 
   3  10   7    21255.95    20161.76    124.31 o 
   4  10   7    15775.37    15827.77    102.57 o 
   5  10   7     3109.69     3355.76     58.44 o 
   6  10   7        1.29       28.15     43.15 o 
   7  10   7    14420.30    14486.64     95.22 o 
   8  10   7     2004.45     1898.91     50.91 o 
   9  10   7     2402.75     2586.48     54.20 o 
  10  10   7        2.17       43.46     43.65 o 
  11  10   7     1453.15     1480.82     52.22 o 
  12  10   7       78.97       80.08     42.43 o 
  13  10   7      189.63      221.50     44.00 o 
   1  11   7     9846.06     9945.00     60.28 o 
   2  11   7     6264.45     5970.37     62.66 o 
   3  11   7     6795.96     6989.51     77.53 o 
   4  11   7     1640.27     1704.62     69.92 o 
   5  11   7    19259.03    18928.76    118.88 o 
   6  11   7     4538.70     4427.06     69.00 o 
   7  11   7     1192.25     1298.53     51.78 o 
   8  11   7      163.45      250.51     42.45 o 
   9  11   7     4035.00     3958.58     63.88 o 
  10  11   7      592.39      478.54     55.45 o 
  11  11   7      879.66      813.71     64.75 o 
   0  12   7    11046.93    11245.93    247.79 o 
   1  12   7    13589.87    13485.58    103.83 o 
   2  12   7     2169.80     2185.99     56.82 o 
   3  12   7     6397.57     6371.48     79.29 o 
   4  12   7     3242.99     3111.11     63.92 o 
   5  12   7     5282.03     5207.16    105.52 o 
   6  12   7     1336.53     1264.62     54.25 o 
   7  12   7     7251.70     7177.28     85.96 o 
   8  12   7     1548.81     1591.32     64.05 o 
   9  12   7      246.38      278.32     53.03 o 
  10  12   7        0.10       37.92     54.18 o 
   1  13   7    18596.20    19094.28    147.12 o 
   2  13   7    10823.71    10937.96    167.58 o 
   3  13   7     5294.32     5477.69     91.88 o 
   4  13   7      747.04      796.86     52.62 o 
   5  13   7     3873.84     3943.74     74.22 o 
   6  13   7     1769.65     1766.10     61.09 o 
   7  13   7       31.76       71.46     47.66 o 
   8  13   7      314.83      292.66     48.29 o 
   0  14   7      924.45      993.33     95.03 o 
   1  14   7     8118.02     8320.80    111.02 o 
   2  14   7       20.13       40.42     56.29 o 
   3  14   7     6519.47     6619.72    102.33 o 
   4  14   7     4942.45     4766.67     92.20 o 
   5  14   7     1442.50     1395.06     69.54 o 
   0   0   8   142025.77   147820.34    640.83 o 
   1   0   8    86917.62    91637.09    264.51 o 
   2   0   8    68741.05    71829.77    346.70 o 
   3   0   8    25898.51    23646.81     58.92 o 
   4   0   8     1164.53     1404.02     15.73 o 
   5   0   8    42980.63    41317.51    163.80 o 
   6   0   8      666.46      627.02     18.26 o 
   7   0   8    18908.33    17515.68     55.57 o 
   8   0   8    20783.18    20053.40     81.36 o 
   9   0   8     1067.17     1222.62     23.53 o 
  10   0   8      349.15      295.17     19.79 o 
  11   0   8    54476.10    54520.40    228.99 o 
  12   0   8    26869.74    25375.92    133.29 o 
  13   0   8      932.40      967.00     44.23 o 
  14   0   8       41.26      118.41     51.73 o 
  15   0   8      955.76      899.38     85.58 o 
  16   0   8      763.61      582.68     85.09 o 
  17   0   8      918.72      972.02     93.76 o 
   1   1   8    34011.88    35721.13     93.96 o 
   2   1   8     1069.79     1483.95     15.47 o 
   3   1   8    99914.20   107155.35    289.31 o 
   4   1   8    22041.44    22263.89     48.42 o 
   5   1   8    24362.06    23429.43     72.17 o 
   6   1   8      209.19      271.43     11.21 o 
   7   1   8    12911.67    12318.06     34.39 o 
   8   1   8     3464.80     3539.06     21.41 o 
   9   1   8    44816.90    43472.64    148.91 o 
  10   1   8    12422.03    12202.76     47.84 o 
  11   1   8        0.96       46.74     17.32 o 
  12   1   8      321.02      388.00     20.26 o 
  13   1   8    14551.20    13991.34     86.64 o 
  14   1   8     3146.63     2782.67     85.25 o 
  15   1   8      471.48      476.76     55.70 o 
  16   1   8      375.69      279.00     58.86 o 
  17   1   8    12023.02    12865.38    190.39 o 
   0   2   8     1529.44     1532.86     22.07 o 
   1   2   8    33087.88    33877.04     75.94 o 
   2   2   8     8897.03     8528.70     32.39 o 
   3   2   8    62137.17    63573.82    188.43 o 
   4   2   8    15036.24    15465.43     46.62 o 
   5   2   8    53569.48    55788.75     86.39 o 
   6   2   8    16275.51    15763.32     45.62 o 
   7   2   8    12474.68    11189.28     37.86 o 
   8   2   8    25455.63    25355.62     78.83 o 
   9   2   8     8091.17     8032.31     39.36 o 
  10   2   8     1081.28     1114.32     18.66 o 
  11   2   8     3626.55     3375.29     24.88 o 
  12   2   8    15982.32    15017.95     61.86 o 
  13   2   8     1551.45     1574.32     56.95 o 
  14   2   8      848.00      873.47     57.93 o 
  15   2   8     5547.47     5894.44    110.70 o 
  16   2   8     1580.36     1270.98     88.37 o 
  17   2   8       96.10       35.80     62.23 o 
   1   3   8    14031.00    12764.45     33.69 o 
   2   3   8     2035.25     1697.79     17.31 o 
   3   3   8    29502.55    30592.25     83.36 o 
   4   3   8    32201.00    31656.40    100.29 o 
   5   3   8    72456.54    73084.48    183.05 o 
   6   3   8    11405.04    11541.09     38.71 o 
   7   3   8    36235.90    37769.27     74.80 o 
   8   3   8      220.74      154.80     13.45 o 
   9   3   8    11491.99    11358.61     59.64 o 
  10   3   8     8934.10     8505.15     52.59 o 
  11   3   8       29.15       81.21     16.63 o 
  12   3   8      973.84      845.81     37.42 o 
  13   3   8    10293.75    10575.85     98.91 o 
  14   3   8     3599.11     3508.34     66.00 o 
  15   3   8      692.26      918.47     61.50 o 
  16   3   8      338.98      545.04     69.23 o 
  17   3   8    12032.89    11970.69    131.12 o 
   0   4   8     4846.65     4487.72     47.61 o 
   1   4   8    20506.37    20192.83     51.15 o 
   2   4   8      944.19     1302.33     46.12 o 
   3   4   8    15053.99    14327.26     37.98 o 
   4   4   8     9903.03    10010.77     49.56 o 
   5   4   8      190.06      258.74     21.77 o 
   6   4   8    14074.55    13593.01     38.91 o 
   7   4   8    21097.26    20082.78     47.25 o 
   8   4   8     6526.05     6567.07     28.30 o 
   9   4   8     1089.26     1066.72     16.73 o 
  10   4   8      425.58      469.90     18.31 o 
  11   4   8     4222.61     4272.60     46.17 o 
  12   4   8     2190.78     2144.65     62.20 o 
  13   4   8      117.84      105.78     43.35 o 
  14   4   8      456.76      575.20     56.03 o 
  15   4   8    14861.44    15391.49    135.07 o 
  16   4   8     1793.57     1441.23    109.39 o 
  17   4   8     1001.16     1501.60     75.32 o 
   1   5   8    32689.34    33569.25     99.20 o 
   2   5   8     1815.70     1634.75     15.73 o 
   3   5   8    17835.84    17676.96     40.85 o 
   4   5   8    16205.10    16860.09     49.03 o 
   5   5   8      929.26      754.12     15.73 o 
   6   5   8    43804.64    43013.36    116.14 o 
   7   5   8        0.79      102.26     14.23 o 
   8   5   8    20230.70    19199.95     61.59 o 
   9   5   8     5242.14     5450.14     40.74 o 
  10   5   8      769.09      712.02     28.01 o 
  11   5   8     1033.43     1032.20     32.76 o 
  12   5   8       11.46       22.55     38.86 o 
  13   5   8     5781.41     5759.13     77.51 o 
  14   5   8     5775.54     5644.13     79.12 o 
  15   5   8      157.91      250.21     55.24 o 
  16   5   8      769.65      665.51     68.08 o 
   0   6   8    13166.42    14726.34     65.41 o 
   1   6   8    25875.64    25371.66     47.50 o 
   2   6   8      970.92      933.70     14.19 o 
   3   6   8     2935.22     2883.16     20.73 o 
   4   6   8       10.99        3.87     11.81 o 
   5   6   8       22.06       41.57     13.32 o 
   6   6   8      289.36      249.51     14.39 o 
   7   6   8     1767.12     1793.34     19.49 o 
   8   6   8     1795.80     1797.84     33.43 o 
   9   6   8       21.78       65.27     26.39 o 
  10   6   8     2401.71     2418.17     39.30 o 
  11   6   8     9883.37    10100.67     61.63 o 
  12   6   8     5845.80     5825.54     62.03 o 
  13   6   8      229.89      193.19     42.63 o 
  14   6   8        1.48        0.00     48.81 o 
  15   6   8     6026.31     5643.88    134.67 o 
  16   6   8      135.79      134.99     60.39 o 
   1   7   8    13774.60    13297.68     39.83 o 
   2   7   8      991.75      835.31     14.52 o 
   3   7   8      157.16      172.96     12.44 o 
   4   7   8      494.83      518.40     14.96 o 
   5   7   8     1775.19     1841.31     18.61 o 
   6   7   8      845.44      878.03     17.31 o 
   7   7   8     1457.28     1604.30     28.51 o 
   8   7   8     2801.02     2605.95     38.25 o 
   9   7   8     1327.68     1332.41     35.66 o 
  10   7   8     8374.48     8199.54     65.19 o 
  11   7   8       11.85       44.16     33.85 o 
  12   7   8     2840.90     2662.27     48.03 o 
  13   7   8     1779.36     2090.20     55.74 o 
  14   7   8      751.55      807.28     52.41 o 
  15   7   8       39.53      108.64     47.00 o 
   0   8   8       13.91       46.45     22.58 o 
   1   8   8      714.41      642.67     16.25 o 
   2   8   8      137.84       86.22     14.32 o 
   3   8   8     6774.81     6893.20     30.88 o 
   4   8   8     4505.05     4202.53     25.71 o 
   5   8   8       74.15       69.31     17.27 o 
   6   8   8      374.97      417.26     23.60 o 
   7   8   8      168.31      120.22     27.46 o 
   8   8   8     5532.63     5229.26     49.97 o 
   9   8   8     1846.82     1691.95     37.93 o 
  10   8   8     1272.71     1370.81     46.17 o 
  11   8   8     4737.79     4575.21     71.53 o 
  12   8   8      584.24      729.93     39.77 o 
  13   8   8     3285.97     3222.38     56.62 o 
  14   8   8        1.68       21.33     45.99 o 
   1   9   8      216.33      211.60     16.92 o 
   2   9   8      471.41      435.70     17.76 o 
   3   9   8     3691.57     3382.15     30.14 o 
   4   9   8       12.37        0.00     21.10 o 
   5   9   8     4498.07     4390.49     41.27 o 
   6   9   8     4092.57     3959.17     50.52 o 
   7   9   8        7.07       10.46     29.77 o 
   8   9   8     1051.38     1027.07     35.44 o 
   9   9   8      348.45      392.76     32.81 o 
  10   9   8     2065.75     1994.17     42.30 o 
  11   9   8      856.97     1042.26     48.61 o 
  12   9   8     4052.05     4202.92     63.65 o 
  13   9   8       63.95       57.47     43.62 o 
   0  10   8     2311.19     2216.74     37.21 o 
   1  10   8        0.37        0.70     17.25 o 
   2  10   8     1311.89     1188.75     26.78 o 
   3  10   8     3661.37     3745.00     45.08 o 
   4  10   8      750.74      716.31     36.72 o 
   5  10   8      164.15      173.61     41.66 o 
   6  10   8      913.30      827.47     56.17 o 
   7  10   8      963.98     1047.84     46.21 o 
   8  10   8       49.67       93.77     40.48 o 
   9  10   8      650.76      613.34     48.38 o 
  10  10   8      523.68      452.62     51.05 o 
  11  10   8     1050.36     1009.11     50.07 o 
  12  10   8       39.10       50.03     42.91 o 
   1  11   8     2806.57     2482.14     39.95 o 
   2  11   8     3449.44     3113.95     55.02 o 
   3  11   8       75.90       60.49     40.38 o 
   4  11   8     2597.92     2598.02     58.29 o 
   5  11   8       65.80      149.29     44.86 o 
   6  11   8      827.23      766.16     63.56 o 
   7  11   8     1537.69     1544.63     51.20 o 
   8  11   8      870.26      857.92     47.07 o 
   9  11   8      523.07      609.27     46.97 o 
  10  11   8      542.36      554.18     55.04 o 
  11  11   8      993.79      997.50     60.26 o 
   0  12   8       19.15       29.99     70.20 o 
   1  12   8     1772.91     1687.55     63.92 o 
   2  12   8     1339.55     1215.00     59.76 o 
   3  12   8      757.25      790.62     49.57 o 
   4  12   8      111.19       45.10     44.92 o 
   5  12   8       65.59       71.45     46.12 o 
   6  12   8       63.36       46.91     47.14 o 
   7  12   8      485.50      588.56     54.81 o 
   8  12   8     1481.06     1462.39     55.04 o 
   9  12   8     1618.74     1520.03     62.61 o 
  10  12   8       34.45       56.76     53.92 o 
   1  13   8     1098.93     1280.12     89.56 o 
   2  13   8      212.09      246.10     56.31 o 
   3  13   8     1028.33     1061.41     64.39 o 
   4  13   8        9.68        0.00     55.36 o 
   5  13   8       52.31       93.21     55.28 o 
   6  13   8      379.63      400.09     51.76 o 
   7  13   8        1.46        0.00     47.47 o 
   0  14   8       98.93      122.77     86.33 o 
   1  14   8      852.75      851.60     66.74 o 
   2  14   8      306.49      289.57     61.36 o 
   3  14   8      212.83      294.15     60.69 o 
   4  14   8      303.84      293.53     61.41 o 
   1   1   9     4871.59     5108.22     22.29 o 
   2   1   9    10515.05    10281.65     37.31 o 
   3   1   9       10.37      143.24     12.42 o 
   4   1   9     9733.24     9459.90     36.00 o 
   5   1   9      331.36      424.74     15.07 o 
   6   1   9       48.19       61.82      9.07 o 
   7   1   9    14679.65    14502.98     36.41 o 
   8   1   9     9558.79     9883.61     46.86 o 
   9   1   9     1879.00     1846.13     18.78 o 
  10   1   9     3121.12     2990.14     24.20 o 
  11   1   9      135.17      164.60     19.32 o 
  12   1   9     2487.27     2322.33     35.37 o 
  13   1   9       50.77       30.73     41.04 o 
  14   1   9     6208.38     6121.86     89.89 o 
  15   1   9     1781.36     1718.12     66.42 o 
  16   1   9      390.08      409.03     60.57 o 
  17   1   9       53.24       99.56     62.61 o 
   0   2   9    40581.54    44630.07    172.07 o 
   1   2   9    13762.75    13500.15     33.37 o 
   2   2   9      126.19      252.07     11.25 o 
   3   2   9     3998.72     4687.00     26.68 o 
   4   2   9     6689.46     6838.33     36.59 o 
   5   2   9     8773.61     9605.20     32.91 o 
   6   2   9      658.55     1099.43     17.01 o 
   7   2   9     7252.98     7019.38     26.75 o 
   8   2   9      157.23      178.64     12.87 o 
   9   2   9      169.37      246.80     13.79 o 
  10   2   9       22.56       44.05     14.77 o 
  11   2   9      250.27      375.99     19.21 o 
  12   2   9    12066.18    11714.44     70.54 o 
  13   2   9      919.77      774.06     75.43 o 
  14   2   9     1454.84     1755.88     74.04 o 
  15   2   9        4.53        0.00     54.51 o 
  16   2   9      241.53      176.58     62.09 o 
  17   2   9        6.93       57.97     62.59 o 
   1   3   9     9711.78    11148.55     34.86 o 
   2   3   9    48953.32    48350.33    131.62 o 
   3   3   9      516.29      512.31     16.30 o 
   4   3   9     1994.77     2235.50     19.78 o 
   5   3   9    13210.87    13515.48     57.40 o 
   6   3   9     5654.94     6014.20     37.20 o 
   7   3   9      182.51      213.32     16.03 o 
   8   3   9      365.25      420.01     14.07 o 
   9   3   9     8228.47     8070.74     33.18 o 
  10   3   9       35.32       43.84     16.49 o 
  11   3   9      524.62      437.53     20.51 o 
  12   3   9     4259.07     3673.53     54.37 o 
  13   3   9      783.19      837.60     48.45 o 
  14   3   9     6619.83     6917.50     95.33 o 
  15   3   9        0.20       33.11     56.83 o 
  16   3   9     1068.97     1526.97     74.31 o 
  17   3   9     1005.71     1070.82     74.04 o 
   0   4   9     4481.06     4779.39     29.47 o 
   1   4   9     5109.44     5431.00     27.57 o 
   2   4   9      394.81      562.76     15.14 o 
   3   4   9      342.05      341.68     14.53 o 
   4   4   9    22194.37    22516.63     60.28 o 
   5   4   9       95.84       79.89     13.99 o 
   6   4   9     1935.95     1865.44     19.90 o 
   7   4   9    21065.04    20781.94     58.91 o 
   8   4   9     6559.46     6349.57     30.92 o 
   9   4   9     1239.52     1114.63     18.52 o 
  10   4   9     1049.95      984.54     20.59 o 
  11   4   9      193.70      167.12     33.06 o 
  12   4   9     3192.68     3335.26     67.94 o 
  13   4   9      749.98      752.66     68.85 o 
  14   4   9     1624.41     1854.02     75.79 o 
  15   4   9       49.15      128.18     59.68 o 
  16   4   9     2427.23     2219.98     76.73 o 
   1   5   9     5009.45     5339.00     24.43 o 
   2   5   9    38091.59    37420.51     86.68 o 
   3   5   9      798.38      635.82     15.75 o 
   4   5   9     9095.09     8597.36     36.72 o 
   5   5   9    12300.73    11792.75     38.36 o 
   6   5   9     2094.07     1954.59     20.46 o 
   7   5   9      360.57      352.44     15.67 o 
   8   5   9     4228.52     4118.51     31.70 o 
   9   5   9     9523.17     9170.88     46.15 o 
  10   5   9     8201.52     7863.30     63.28 o 
  11   5   9     1209.66     1123.67     32.32 o 
  12   5   9     1083.55     1066.95     39.59 o 
  13   5   9     1197.27     1193.40     53.84 o 
  14   5   9     2070.32     2045.66     62.06 o 
  15   5   9        1.15       57.71     58.28 o 
  16   5   9      951.84     1286.24     94.64 o 
   0   6   9   132299.98   137080.64    366.41 o 
   1   6   9      154.76      210.38     12.80 o 
   2   6   9    10282.83     9888.87     35.08 o 
   3   6   9     4011.86     3760.74     21.71 o 
   4   6   9     4092.52     4275.54     27.76 o 
   5   6   9      102.49      125.52     14.66 o 
   6   6   9     2588.35     2476.76     22.19 o 
   7   6   9     5028.52     4555.32     30.40 o 
   8   6   9     6381.58     6488.35     47.43 o 
   9   6   9      576.61      564.83     30.53 o 
  10   6   9       93.86       53.85     29.62 o 
  11   6   9    17462.42    17256.14    123.88 o 
  12   6   9     6234.67     6204.72     66.25 o 
  13   6   9        9.18        0.00     42.21 o 
  14   6   9     2635.91     2887.02     79.76 o 
  15   6   9     1148.18     1231.04     60.74 o 
   1   7   9    10937.84    10971.08     49.90 o 
   2   7   9    21485.70    20838.89     55.47 o 
   3   7   9       27.52       31.30     12.40 o 
   4   7   9     2267.57     2316.85     21.79 o 
   5   7   9     4771.23     4753.35     28.11 o 
   6   7   9     5734.96     5393.47     33.12 o 
   7   7   9     2542.25     2545.36     53.73 o 
   8   7   9        3.99       36.91     28.46 o 
   9   7   9    12238.41    11782.45     68.83 o 
  10   7   9     3159.75     3163.90     45.94 o 
  11   7   9     1295.72     1339.84     41.68 o 
  12   7   9     4384.08     4581.58     56.28 o 
  13   7   9     4715.79     4778.91     77.98 o 
  14   7   9     1009.95      908.33     66.41 o 
  15   7   9      809.52      920.03     58.09 o 
   0   8   9    17320.95    16313.15     94.70 o 
   1   8   9        3.20       13.63     14.38 o 
   2   8   9      746.03      679.72     16.53 o 
   3   8   9     8403.02     8156.20     43.00 o 
   4   8   9    11674.81    11451.71     55.01 o 
   5   8   9     1310.44     1031.68     22.21 o 
   6   8   9      317.01      297.19     24.06 o 
   7   8   9     7926.69     7981.28     58.31 o 
   8   8   9     6535.75     6747.27     55.86 o 
   9   8   9        3.44       21.48     31.43 o 
  10   8   9     5367.44     5439.91     55.48 o 
  11   8   9     8211.16     8137.56    101.24 o 
  12   8   9     4551.64     4695.20     58.38 o 
  13   8   9     2399.02     2214.32     71.99 o 
  14   8   9      668.30      754.27     52.13 o 
   1   9   9     6413.85     6042.60     35.37 o 
   2   9   9     3902.04     3852.45     30.28 o 
   3   9   9       61.08       21.13     20.40 o 
   4   9   9        8.26       17.84     22.32 o 
   5   9   9    15507.58    15212.45    121.62 o 
   6   9   9     2575.18     2579.68     40.78 o 
   7   9   9      759.71      806.92     35.34 o 
   8   9   9     1905.55     1765.19     39.83 o 
   9   9   9    13871.12    14270.15     79.64 o 
  10   9   9     6023.73     5960.86     57.90 o 
  11   9   9     2269.36     2411.63     55.54 o 
  12   9   9     1038.18     1078.24     50.07 o 
  13   9   9     8284.85     8872.51     84.00 o 
   0  10   9      361.30      427.15     32.63 o 
   1  10   9      347.05      327.96     22.62 o 
   2  10   9     2100.15     1960.65     30.33 o 
   3  10   9     6865.70     6692.36     60.14 o 
   4  10   9    20473.06    20249.89    155.55 o 
   5  10   9     1046.50     1050.02     41.46 o 
   6  10   9     1510.67     1444.08     53.81 o 
   7  10   9    16594.06    16550.47    180.26 o 
   8  10   9     6102.28     6044.14     71.22 o 
   9  10   9     1989.31     1899.46     56.88 o 
  10  10   9     1105.87     1158.02     58.10 o 
  11  10   9     2125.93     2076.91     67.37 o 
  12  10   9        6.20        8.39     44.90 o 
   1  11   9     1009.17      999.82     46.07 o 
   2  11   9      200.38      172.89     39.96 o 
   3  11   9       84.32       30.86     41.00 o 
   4  11   9      527.96      471.56     46.12 o 
   5  11   9    15280.17    14492.62    107.89 o 
   6  11   9    16733.31    16929.40    106.69 o 
   7  11   9       28.62       44.60     42.55 o 
   8  11   9     2440.19     2726.06     58.66 o 
   9  11   9     5774.66     5940.00     76.62 o 
  10  11   9      233.93      276.37     53.41 o 
  11  11   9     2337.43     2398.64     69.74 o 
   0  12   9     1590.75     1804.41     92.67 o 
   1  12   9     4344.54     4637.45     84.20 o 
   2  12   9      272.55      194.19     53.11 o 
   3  12   9     7095.63     7221.16    112.53 o 
   4  12   9     1608.88     1557.08     64.67 o 
   5  12   9      168.99      145.56     54.17 o 
   6  12   9      193.80      197.39     49.73 o 
   7  12   9    10746.92    10666.68     95.13 o 
   8  12   9     1351.80     1440.70     54.68 o 
   9  12   9      233.31      307.10     54.29 o 
   1  13   9     2431.44     2335.92     73.41 o 
   2  13   9      821.61      873.46     62.33 o 
   3  13   9     2502.65     2415.11     75.24 o 
   4  13   9      415.28      376.46     58.33 o 
   5  13   9     1757.86     1745.99     70.07 o 
   6  13   9     3525.29     3617.27     83.51 o 
   7  13   9       20.68       68.38     52.46 o 
   0  14   9     4961.32     5106.25    136.05 o 
   1  14   9     1685.33     1687.32     74.41 o 
   2  14   9        6.63       28.81     60.25 o 
   3  14   9     3168.11     3208.16     83.95 o 
   0   0  10   231240.78   228427.81   1253.74 o 
   1   0  10     4280.23     4335.47     28.92 o 
   2   0  10     6280.26     5403.46     33.78 o 
   3   0  10     3134.79     3171.06     34.09 o 
   4   0  10     5142.73     5160.24     42.10 o 
   5   0  10    21913.58    24255.58    111.01 o 
   6   0  10      834.55     1055.58     23.22 o 
   7   0  10        1.06       29.81     15.16 o 
   8   0  10    12415.32    12675.77    115.08 o 
   9   0  10     1700.16     1476.55     25.37 o 
  10   0  10     5531.53     4996.35     55.40 o 
  11   0  10     1374.64     1430.40     37.37 o 
  12   0  10    10883.91    10221.66     71.86 o 
  13   0  10     2413.83     2575.67     52.46 o 
  14   0  10     5649.55     5860.93    127.18 o 
  15   0  10     6190.61     6038.61    134.79 o 
  16   0  10     2792.82     2573.28    113.17 o 
  17   0  10      914.30      877.89     98.80 o 
   1   1  10     6058.63     6530.09     22.11 o 
   2   1  10    54737.88    58839.61    127.20 o 
   3   1  10    10114.38     9512.81     37.93 o 
   4   1  10     7963.24     8012.44     29.38 o 
   5   1  10     1427.95     1434.43     17.30 o 
   6   1  10     4394.33     4660.41     24.48 o 
   7   1  10      301.17      225.21     11.72 o 
   8   1  10       87.75      128.61     12.79 o 
   9   1  10       96.75       67.45     13.33 o 
  10   1  10     6862.10     7015.80     35.70 o 
  11   1  10     7255.82     7101.01     48.12 o 
  12   1  10     7317.32     7350.33     48.65 o 
  13   1  10     2648.89     2565.49     56.47 o 
  14   1  10     4152.58     3799.73     78.48 o 
  15   1  10     1551.69     1502.95     67.70 o 
  16   1  10     7751.61     8403.99    111.70 o 
  17   1  10     1998.09     2335.98     80.87 o 
   0   2  10    27660.14    27621.62     84.10 o 
   1   2  10     5366.46     5815.58     25.37 o 
   2   2  10     2589.61     2384.20     24.07 o 
   3   2  10      275.43      271.31     15.57 o 
   4   2  10    42056.67    42074.24    121.30 o 
   5   2  10     2659.66     2714.89     19.59 o 
   6   2  10     4124.54     3701.80     24.57 o 
   7   2  10     2185.49     2422.08     21.42 o 
   8   2  10     7060.33     6798.32     31.99 o 
   9   2  10     1712.13     1632.81     20.00 o 
  10   2  10      572.38      623.47     19.19 o 
  11   2  10      634.93      599.85     22.75 o 
  12   2  10      883.69      826.61     33.29 o 
  13   2  10      423.80      415.78     57.45 o 
  14   2  10     1811.27     2177.37     70.15 o 
  15   2  10     4597.84     4685.00     89.41 o 
  16   2  10     3680.05     3422.97     84.31 o 
  17   2  10     1739.76     2175.93     80.70 o 
   1   3  10    17142.70    16257.53     47.80 o 
   2   3  10    51673.90    52785.97    102.50 o 
   3   3  10     1088.61     1161.26     14.43 o 
   4   3  10     7476.26     6896.87     30.29 o 
   5   3  10     2297.09     2152.41     20.82 o 
   6   3  10    20844.88    20621.63     62.70 o 
   7   3  10       65.63       39.85     14.83 o 
   8   3  10       25.02       26.01     14.70 o 
   9   3  10     2001.30     2040.34     22.72 o 
  10   3  10    13859.89    13239.97     50.28 o 
  11   3  10      186.08      190.63     24.67 o 
  12   3  10     4981.23     4752.30     58.29 o 
  13   3  10     1657.82     1736.62     64.66 o 
  14   3  10     1998.81     1944.92     69.30 o 
  15   3  10     2604.90     3104.88    113.48 o 
  16   3  10    16613.02    18517.66    249.80 o 
   0   4  10     3887.46     4060.56     35.06 o 
   1   4  10    12178.69    11727.38     37.03 o 
   2   4  10     5062.24     5472.10     33.81 o 
   3   4  10     4341.71     4476.16     25.90 o 
   4   4  10    40506.61    39801.01    106.48 o 
   5   4  10     9197.61     9358.46     35.41 o 
   6   4  10     1478.13     1284.81     21.62 o 
   7   4  10     1680.62     1590.20     20.67 o 
   8   4  10     3978.12     3963.62     27.09 o 
   9   4  10     1908.78     1965.10     24.58 o 
  10   4  10     2371.38     2358.66     28.05 o 
  11   4  10     2394.67     2412.80     38.49 o 
  12   4  10     1571.49     1511.07     52.97 o 
  13   4  10     3874.98     3879.95     77.34 o 
  14   4  10     4206.81     4692.60     86.41 o 
  15   4  10     1726.56     1623.25     72.39 o 
  16   4  10     1679.07     1488.65     74.74 o 
   1   5  10     5148.64     5288.43     32.84 o 
   2   5  10    30920.54    30097.86     97.17 o 
   3   5  10    20318.46    20151.64     56.03 o 
   4   5  10     5969.58     5792.27     29.55 o 
   5   5  10     2510.21     2458.08     22.54 o 
   6   5  10    23901.07    23158.41     96.58 o 
   7   5  10      284.39      271.40     16.25 o 
   8   5  10     7865.90     6999.25     37.68 o 
   9   5  10      210.00      250.62     20.10 o 
  10   5  10     2522.76     2438.67     55.49 o 
  11   5  10       36.68       20.65     28.91 o 
  12   5  10      560.96      590.02     43.44 o 
  13   5  10     1432.05     1195.70     51.92 o 
  14   5  10     5856.48     5751.43    119.54 o 
  15   5  10        2.16       24.15     64.24 o 
  16   5  10     1181.48     1235.28     71.09 o 
   0   6  10    22469.69    22716.18    103.24 o 
   1   6  10    20043.72    19297.91     77.33 o 
   2   6  10     2915.86     2694.10     22.48 o 
   3   6  10     9476.40     8880.05     39.82 o 
   4   6  10    16117.06    15803.02     69.19 o 
   5   6  10        5.30       17.99     15.26 o 
   6   6  10       52.84       93.32     17.46 o 
   7   6  10      387.97      338.22     18.74 o 
   8   6  10     5121.53     4867.49     38.44 o 
   9   6  10      760.93      740.73     33.20 o 
  10   6  10     7450.22     7362.82     58.69 o 
  11   6  10     6127.77     6346.00     54.03 o 
  12   6  10     4369.05     4282.95     53.82 o 
  13   6  10        1.05        0.00     42.50 o 
  14   6  10     4526.90     4325.24     97.00 o 
  15   6  10     1877.62     2134.50     67.22 o 
   1   7  10     7573.12     7287.93     39.52 o 
   2   7  10    20590.78    20418.99     80.60 o 
   3   7  10     4361.50     4460.67     31.00 o 
   4   7  10     1254.96     1284.46     20.00 o 
   5   7  10      853.56      843.00     22.30 o 
   6   7  10    12575.38    12310.63     59.13 o 
   7   7  10     6618.22     6256.20     54.39 o 
   8   7  10      515.15      629.42     38.23 o 
   9   7  10     4481.97     4257.78     48.64 o 
  10   7  10     7825.45     7761.74     81.82 o 
  11   7  10     1587.55     1600.33     44.52 o 
  12   7  10     7343.41     7295.64     65.77 o 
  13   7  10     4139.02     4333.93     84.72 o 
  14   7  10        0.94       15.59     50.91 o 
   0   8  10      598.84      653.84     27.59 o 
   1   8  10     3422.68     3504.52     33.10 o 
   2   8  10     1041.02      987.92     20.08 o 
   3   8  10     6760.40     6623.23     39.58 o 
   4   8  10     8099.14     7708.61     40.25 o 
   5   8  10     4265.66     4127.81     35.34 o 
   6   8  10       45.78       34.09     24.51 o 
   7   8  10     7678.94     7555.27     58.22 o 
   8   8  10    18731.37    17988.72     86.82 o 
   9   8  10      380.41      326.03     33.97 o 
  10   8  10     4837.77     4937.54     55.19 o 
  11   8  10      218.18      336.16     40.41 o 
  12   8  10       11.81      293.49     39.83 o 
  13   8  10      983.51     1258.60     56.58 o 
  14   8  10      538.12      491.47     50.08 o 
   1   9  10     2230.24     1994.84     25.53 o 
   2   9  10     3445.44     3415.76     35.30 o 
   3   9  10      690.29      608.08     24.10 o 
   4   9  10      707.81      744.16     33.19 o 
   5   9  10     4434.43     4226.68     50.51 o 
   6   9  10     3285.10     3326.82     50.45 o 
   7   9  10     4810.17     4822.65     55.01 o 
   8   9  10      300.15      298.32     33.14 o 
   9   9  10      848.12      903.56     37.84 o 
  10   9  10     1810.26     1966.18     52.64 o 
  11   9  10      437.22      439.32     44.48 o 
  12   9  10     1133.55     1172.36     50.08 o 
  13   9  10     1569.79     1522.51     53.18 o 
   0  10  10    12748.62    11733.98    161.68 o 
   1  10  10      434.95      392.01     27.13 o 
   2  10  10        9.18        0.00     24.25 o 
   3  10  10     1985.11     2044.43     51.66 o 
   4  10  10     5821.00     5768.65     76.67 o 
   5  10  10     2502.66     2544.53     47.18 o 
   6  10  10     1778.25     1800.16     51.20 o 
   7  10  10     1566.45     1554.31     50.21 o 
   8  10  10     7172.48     7470.58     85.55 o 
   9  10  10      207.37      337.91     48.73 o 
  10  10  10     1678.87     1630.68     62.66 o 
  11  10  10      230.22      225.64     53.04 o 
  12  10  10      224.99      236.85     55.32 o 
   1  11  10      207.65      122.68     48.24 o 
   2  11  10       33.86        7.75     48.30 o 
   3  11  10     1122.94     1147.15     57.86 o 
   4  11  10     2119.62     2135.19     66.39 o 
   5  11  10      669.85      721.53     49.99 o 
   6  11  10        2.43      155.34     43.99 o 
   7  11  10       82.61      142.80     44.19 o 
   8  11  10     3899.38     3976.72     67.28 o 
   9  11  10      996.84     1022.61     54.17 o 
  10  11  10        0.29      107.77     53.39 o 
   0  12  10     1263.83     1140.05     87.01 o 
   1  12  10        2.19        0.00     53.19 o 
   2  12  10      904.10      943.69     59.47 o 
   3  12  10        4.92       14.10     53.24 o 
   4  12  10     1729.70     1843.02     68.61 o 
   5  12  10      188.15      232.05     57.79 o 
   6  12  10     1644.74     1554.94     61.44 o 
   7  12  10       68.55      228.55     54.10 o 
   8  12  10     1198.53     1461.60     55.82 o 
   9  12  10        0.64       79.80     47.63 o 
   1  13  10       90.95        7.28     55.56 o 
   2  13  10       15.32       40.74     55.99 o 
   3  13  10      793.44      778.05     63.19 o 
   4  13  10      796.19      764.22     62.92 o 
   5  13  10       72.72        2.56     56.79 o 
   6  13  10      723.98      886.48     60.13 o 
   0  14  10     4501.81     4831.99    134.98 o 
   1  14  10     1587.75     1580.13     74.62 o 
   2  14  10      279.55      349.34     64.42 o 
   1   1  11        5.38        3.42     10.70 o 
   2   1  11       23.59       90.94     12.71 o 
   3   1  11     9225.94     9688.12     32.02 o 
   4   1  11     2999.83     2873.22     21.02 o 
   5   1  11      229.12      239.11     13.87 o 
   6   1  11      793.55      693.41     13.91 o 
   7   1  11      160.50      240.04     14.23 o 
   8   1  11     9669.98     9231.54     47.37 o 
   9   1  11      137.92      179.59     16.01 o 
  10   1  11      797.22      713.63     21.65 o 
  11   1  11        2.45        0.00     21.43 o 
  12   1  11      334.74      212.54     29.38 o 
  13   1  11      207.92      219.99     42.31 o 
  14   1  11     3784.18     3988.22     81.95 o 
  15   1  11       21.45       53.63     57.13 o 
  16   1  11      145.20      150.90     61.11 o 
   0   2  11     2948.85     3632.51     64.02 o 
   1   2  11     7416.80     6752.88     34.90 o 
   2   2  11     6392.38     6300.68     42.21 o 
   3   2  11     4679.98     4764.84     27.38 o 
   4   2  11     3306.18     3534.19     25.79 o 
   5   2  11     1917.09     1928.17     21.82 o 
   6   2  11    12884.88    12726.05     38.90 o 
   7   2  11       29.99       57.70     15.24 o 
   8   2  11     7160.06     6989.75     39.85 o 
   9   2  11      571.55      584.13     17.83 o 
  10   2  11        0.59       14.80     17.80 o 
  11   2  11     2492.51     2586.53     35.58 o 
  12   2  11     4675.36     4566.84     97.81 o 
  13   2  11      774.36      740.55     65.73 o 
  14   2  11     1003.58      948.25     62.61 o 
  15   2  11      169.32      153.26     59.60 o 
  16   2  11      518.86      465.13     64.78 o 
   1   3  11     2134.17     2049.84     19.05 o 
   2   3  11       17.76       42.77     13.04 o 
   3   3  11        0.28       55.84     14.80 o 
   4   3  11     2969.25     2677.97     22.55 o 
   5   3  11      283.16      262.32     11.50 o 
   6   3  11      184.98      360.54     16.70 o 
   7   3  11       39.82       49.67     15.87 o 
   8   3  11     5112.87     5066.11     28.86 o 
   9   3  11     3154.83     3364.11     33.02 o 
  10   3  11     3569.51     3428.84     31.89 o 
  11   3  11      904.95      754.04     27.73 o 
  12   3  11     1400.93     1457.07     51.37 o 
  13   3  11       78.45       29.54     51.84 o 
  14   3  11     5845.57     5916.68     93.23 o 
  15   3  11       29.42        0.00     60.71 o 
  16   3  11     4322.87     5258.09    110.38 o 
   0   4  11     1035.00      917.42     24.11 o 
   1   4  11     1904.85     1938.07     19.54 o 
   2   4  11     5500.30     4757.21     24.89 o 
   3   4  11     1040.97     1107.05     16.22 o 
   4   4  11     4369.22     4733.91     28.63 o 
   5   4  11     4248.85     4078.19     27.04 o 
   6   4  11     8669.48     8750.49     36.55 o 
   7   4  11    10729.76    10567.17     41.41 o 
   8   4  11     2144.02     2243.91     28.64 o 
   9   4  11      334.10      280.45     19.25 o 
  10   4  11     2227.60     2164.46     31.57 o 
  11   4  11        2.20        0.00     28.80 o 
  12   4  11        7.05        4.43     37.29 o 
  13   4  11      515.38      521.55     48.78 o 
  14   4  11      377.18      686.04     53.63 o 
  15   4  11      583.85      609.52     64.93 o 
  16   4  11     1509.74      995.18    106.60 o 
   1   5  11     2280.92     2076.30     20.51 o 
   2   5  11    10054.39    10421.77     37.85 o 
   3   5  11      183.93      209.68     16.11 o 
   4   5  11    28647.89    29049.03    110.21 o 
   5   5  11     6422.25     6259.13     32.12 o 
   6   5  11     4004.65     4183.05     28.14 o 
   7   5  11     2915.74     2933.79     34.49 o 
   8   5  11      780.98      724.34     21.56 o 
   9   5  11      223.20      207.33     23.73 o 
  10   5  11     7745.08     7189.30     53.37 o 
  11   5  11      917.24      817.80     35.10 o 
  12   5  11     2500.42     2505.43     61.16 o 
  13   5  11      948.09     1117.76     61.59 o 
  14   5  11     2618.50     2510.52     67.33 o 
  15   5  11        0.61        0.00     52.77 o 
   0   6  11    13356.97    12547.61     52.14 o 
   1   6  11      953.48      907.56     14.13 o 
   2   6  11    19813.18    19904.52     68.22 o 
   3   6  11     7525.69     7884.01     35.38 o 
   4   6  11     5176.57     4857.36     30.86 o 
   5   6  11        5.13       32.19     16.11 o 
   6   6  11     1791.04     1705.36     24.78 o 
   7   6  11        2.51       16.93     18.52 o 
   8   6  11    11156.17    11302.51     55.65 o 
   9   6  11     2750.70     2424.96     41.08 o 
  10   6  11     8746.10     8887.90     83.60 o 
  11   6  11      360.71      401.96     35.39 o 
  12   6  11    10287.59     9730.58     72.04 o 
  13   6  11       71.12       31.61     48.88 o 
  14   6  11     1915.99     2056.91     65.31 o 
  15   6  11      442.53      654.05     57.00 o 
   1   7  11       30.11       24.31     15.19 o 
   2   7  11    15091.88    14769.23     43.47 o 
   3   7  11     4373.38     4128.95     27.82 o 
   4   7  11      372.94      343.31     21.15 o 
   5   7  11     5669.18     5554.20     36.43 o 
   6   7  11      499.74      466.73     20.59 o 
   7   7  11        7.59       50.94     26.00 o 
   8   7  11    11327.89    10993.61     85.03 o 
   9   7  11     1151.11     1181.14     38.88 o 
  10   7  11    17981.01    17776.11    127.02 o 
  11   7  11       47.82       79.62     32.42 o 
  12   7  11     2832.70     3291.59     52.44 o 
  13   7  11     1429.60     1442.40     61.06 o 
  14   7  11     5838.76     5075.26     82.54 o 
   0   8  11    23539.09    23759.90    145.81 o 
   1   8  11      837.62      726.16     21.88 o 
   2   8  11      803.03      784.65     20.79 o 
   3   8  11      419.10      380.18     20.35 o 
   4   8  11     2010.77     2094.44     26.83 o 
   5   8  11      837.56      793.58     27.50 o 
   6   8  11     1776.14     1659.73     37.41 o 
   7   8  11      480.20      423.55     32.39 o 
   8   8  11     9298.20     8969.04     67.45 o 
   9   8  11        8.63        0.00     33.82 o 
  10   8  11     6488.59     6196.29     60.09 o 
  11   8  11     1833.98     1789.22     49.07 o 
  12   8  11    10802.25    10785.87     87.39 o 
  13   8  11      160.12      200.11     43.72 o 
   1   9  11     2720.36     2416.83     36.54 o 
   2   9  11     5793.66     5895.79     46.83 o 
   3   9  11       22.15       34.93     22.13 o 
   4   9  11     3760.28     3375.93     45.20 o 
   5   9  11        0.62       46.16     33.36 o 
   6   9  11    33306.28    33268.46    133.17 o 
   7   9  11      182.75      145.14     32.79 o 
   8   9  11     5812.72     5646.29     57.72 o 
   9   9  11     1592.12     1598.30     46.65 o 
  10   9  11    14814.58    14422.52     91.19 o 
  11   9  11      298.11      347.42     42.30 o 
  12   9  11     2476.42     2585.75     82.08 o 
   0  10  11     2898.00     2743.64    111.02 o 
   1  10  11       60.95       23.95     30.53 o 
   2  10  11      148.86      132.40     28.00 o 
   3  10  11      490.06      460.48     37.75 o 
   4  10  11    35654.59    35406.55    137.79 o 
   5  10  11        1.82       47.40     34.97 o 
   6  10  11     7137.42     6886.99     66.27 o 
   7  10  11      890.83      998.36     48.08 o 
   8  10  11    29269.23    29455.58    213.05 o 
   9  10  11      104.50       55.64     46.92 o 
  10  10  11     1456.43     1372.69     62.24 o 
  11  10  11      557.31      495.05     56.42 o 
   1  11  11        2.50        0.00     48.34 o 
   2  11  11     3491.23     3451.90     75.01 o 
   3  11  11      292.94      174.55     50.80 o 
   4  11  11     1528.89     1448.08     65.04 o 
   5  11  11      569.82      578.60     51.75 o 
   6  11  11    29991.76    30524.24    158.20 o 
   7  11  11       35.85       51.56     44.28 o 
   8  11  11     9155.80     9307.76     93.74 o 
   9  11  11      834.16      996.13     52.93 o 
  10  11  11     6742.10     6489.39     91.60 o 
   0  12  11     9551.69    10197.30    170.48 o 
   1  12  11       47.29       56.39     52.74 o 
   2  12  11      434.91      286.06     55.99 o 
   3  12  11      178.36      138.18     55.23 o 
   4  12  11    20199.05    20385.97    153.24 o 
   5  12  11       52.12       27.66     50.37 o 
   6  12  11     4012.17     3994.33     77.17 o 
   7  12  11        2.29       35.45     51.98 o 
   8  12  11    18672.46    19418.67    138.30 o 
   1  13  11       74.70       73.08     57.13 o 
   2  13  11    11114.44    11524.21    125.60 o 
   3  13  11       72.07      152.95     58.32 o 
   4  13  11       80.93        0.00     59.50 o 
   5  13  11      450.95      462.03     57.52 o 
   6  13  11    10090.53    10592.82    124.11 o 
   0   0  12   359240.63   369693.81   1990.70 o 
   1   0  12      436.42      680.08     18.63 o 
   2   0  12     6089.39     5854.69     37.71 o 
   3   0  12     7199.83     6992.95     40.87 o 
   4   0  12    41873.62    43533.69    172.78 o 
   5   0  12    13534.36    13976.52     59.25 o 
   6   0  12       17.39       22.65     19.78 o 
   7   0  12     1012.00      959.30     25.94 o 
   8   0  12    18779.26    18368.03     85.01 o 
   9   0  12      482.63      639.04     30.04 o 
  10   0  12     3826.60     3823.93     50.01 o 
  11   0  12      747.83      715.56     36.28 o 
  12   0  12    29846.47    29165.64    456.64 o 
  13   0  12     1213.16     1344.42     88.38 o 
  14   0  12     4485.29     4855.94    124.31 o 
  15   0  12       92.03       59.77     80.98 o 
  16   0  12     3862.54     4204.31    131.05 o 
   1   1  12      556.96      706.98     13.09 o 
   2   1  12    84975.35    85674.30    156.44 o 
   3   1  12      710.18      703.72     15.66 o 
   4   1  12       63.63       13.63     13.00 o 
   5   1  12    11580.79    11804.49     58.64 o 
   6   1  12    14739.43    14329.43     58.87 o 
   7   1  12       27.27       32.22     13.70 o 
   8   1  12     2238.44     2179.21     23.72 o 
   9   1  12      439.11      507.32     21.00 o 
  10   1  12    17760.48    17618.19     72.58 o 
  11   1  12     4648.85     4728.60     47.85 o 
  12   1  12     2653.63     2691.38     55.92 o 
  13   1  12     1550.38     1607.01     65.61 o 
  14   1  12     6520.06     6126.15     94.94 o 
  15   1  12     2398.12     2491.82     77.53 o 
  16   1  12     4935.06     5958.56    148.27 o 
   0   2  12    75344.74    76558.40    334.05 o 
   1   2  12     1884.94     1807.72     18.63 o 
   2   2  12     3279.98     2937.85     19.77 o 
   3   2  12     2717.68     2910.75     22.49 o 
   4   2  12    66818.73    68532.82    238.38 o 
   5   2  12        3.86       47.49     13.05 o 
   6   2  12     1687.63     1570.48     18.89 o 
   7   2  12     5616.41     5757.63     28.07 o 
   8   2  12    24884.94    24326.71    101.53 o 
   9   2  12       29.76       25.81     17.45 o 
  10   2  12      268.97      273.54     23.18 o 
  11   2  12      366.42      336.55     25.41 o 
  12   2  12     7525.55     7363.08     69.59 o 
  13   2  12     1183.18     1135.92     63.17 o 
  14   2  12    11104.63    12224.43    135.90 o 
  15   2  12       95.47      180.13     60.46 o 
  16   2  12     4595.56     4191.69     93.23 o 
   1   3  12     9601.05     9118.90     40.97 o 
   2   3  12    44952.65    45029.39    113.73 o 
   3   3  12     6518.15     6528.08     35.88 o 
   4   3  12     4761.73     4424.88     27.72 o 
   5   3  12     1991.71     2313.62     23.04 o 
   6   3  12    64845.92    64169.52    283.73 o 
   7   3  12      301.58      284.66     17.54 o 
   8   3  12      468.26      408.84     18.75 o 
   9   3  12      283.26      295.78     20.27 o 
  10   3  12     1558.82     1461.26     39.96 o 
  11   3  12     1746.67     1720.48     36.46 o 
  12   3  12     1621.37     1608.40     47.41 o 
  13   3  12      163.52      144.52     46.21 o 
  14   3  12     2962.91     3032.29     79.38 o 
  15   3  12        1.24        0.00     60.80 o 
  16   3  12    12406.74    14125.58    142.18 o 
   0   4  12    25402.51    25590.50     76.51 o 
   1   4  12        1.38       38.60     13.94 o 
   2   4  12       12.91        5.33     13.53 o 
   3   4  12       36.07       39.07     13.06 o 
   4   4  12    47838.85    47083.51    135.56 o 
   5   4  12     2326.51     2447.76     27.39 o 
   6   4  12     1202.98      885.37     19.66 o 
   7   4  12     2077.50     2156.33     29.92 o 
   8   4  12    15688.01    15868.26     82.83 o 
   9   4  12      147.03      136.54     19.77 o 
  10   4  12       73.71       63.96     24.61 o 
  11   4  12      710.64      872.99     37.85 o 
  12   4  12     3085.16     3027.65     55.28 o 
  13   4  12      832.89      685.80     51.88 o 
  14   4  12    10823.81    11329.72    106.99 o 
  15   4  12      350.49      366.90     55.46 o 
   1   5  12     5382.85     5130.85     29.16 o 
   2   5  12    23428.34    22462.12     54.20 o 
   3   5  12      760.06      791.98     17.30 o 
   4   5  12     2010.00     1995.61     23.19 o 
   5   5  12        0.51       26.32     16.80 o 
   6   5  12    15093.64    14761.28     54.49 o 
   7   5  12      268.33      272.03     20.58 o 
   8   5  12     7937.70     7312.06     51.10 o 
   9   5  12     8736.41     8451.44     65.44 o 
  10   5  12     2932.76     3027.96     44.53 o 
  11   5  12      190.21      195.88     32.74 o 
  12   5  12     2767.71     3187.78     65.20 o 
  13   5  12      497.16      637.58     52.14 o 
  14   5  12     6140.46     6088.93     94.64 o 
  15   5  12        0.06        0.00     53.43 o 
   0   6  12    28214.46    28695.05    147.11 o 
   1   6  12      283.26      363.93     15.64 o 
   2   6  12     4762.24     4450.18     29.01 o 
   3   6  12      320.67      359.61     18.13 o 
   4   6  12     3786.70     3558.46     28.85 o 
   5   6  12       32.55       25.78     19.19 o 
   6   6  12        2.51       39.02     19.37 o 
   7   6  12      187.18      176.52     20.08 o 
   8   6  12     2305.98     2265.82     36.89 o 
   9   6  12     1651.57     1597.32     38.97 o 
  10   6  12    13544.57    13376.55     77.44 o 
  11   6  12       66.73      145.41     34.45 o 
  12   6  12     5697.37     5665.46     69.08 o 
  13   6  12       62.05       28.16     49.90 o 
  14   6  12     2528.30     2374.45     71.39 o 
   1   7  12      656.16      612.35     19.47 o 
   2   7  12    10495.71    10031.32     38.18 o 
   3   7  12     7171.33     7032.61     42.80 o 
   4   7  12     5604.65     5552.46     37.88 o 
   5   7  12       17.27        0.00     19.50 o 
   6   7  12     5832.69     6012.92     41.87 o 
   7   7  12     2498.00     2468.64     37.64 o 
   8   7  12     3533.29     3417.37     46.75 o 
   9   7  12      489.35      511.46     35.51 o 
  10   7  12     3570.27     3411.64     50.15 o 
  11   7  12     2679.12     2554.76     47.10 o 
  12   7  12     6495.85     6417.55     70.04 o 
  13   7  12      122.51      214.79     51.69 o 
  14   7  12       17.16      107.68     52.67 o 
   0   8  12      461.62      432.80     33.80 o 
   1   8  12     1902.55     1788.64     27.45 o 
   2   8  12     1464.35     1401.86     27.11 o 
   3   8  12     4143.20     4032.80     35.32 o 
   4   8  12     3394.48     3314.41     34.29 o 
   5   8  12     2909.60     2722.44     36.76 o 
   6   8  12      561.75      537.81     32.95 o 
   7   8  12     3654.43     3467.57     47.92 o 
   8   8  12     3160.20     3204.42     48.17 o 
   9   8  12      876.41      935.53     39.97 o 
  10   8  12      954.72      986.31     39.93 o 
  11   8  12        0.76       68.33     40.70 o 
  12   8  12      429.05      582.18     45.25 o 
  13   8  12        0.29       48.93     46.29 o 
   1   9  12     2180.05     1923.65     35.04 o 
   2   9  12       44.54       77.91     25.92 o 
   3   9  12       11.34        0.00     24.07 o 
   4   9  12     1149.29     1097.97     37.63 o 
   5   9  12      507.71      538.67     38.48 o 
   6   9  12     7392.01     7172.33     71.73 o 
   7   9  12      992.07      888.10     37.75 o 
   8   9  12      173.36      168.87     34.62 o 
   9   9  12      166.70      203.58     36.02 o 
  10   9  12     1141.57     1085.44     41.74 o 
  11   9  12       61.61       43.08     41.79 o 
  12   9  12     3345.22     3119.45     58.66 o 
   0  10  12        7.62        0.00     65.98 o 
   1  10  12     2040.14     1715.77     52.38 o 
   2  10  12      189.69      129.12     36.38 o 
   3  10  12      146.04      141.53     34.31 o 
   4  10  12       71.77      171.96     39.08 o 
   5  10  12     1717.53     1639.81     49.65 o 
   6  10  12       88.21      109.52     41.24 o 
   7  10  12     1868.60     1923.24     53.60 o 
   8  10  12      520.62      714.02     54.31 o 
   9  10  12       30.82       18.49     48.10 o 
  10  10  12     1330.60     1359.23     55.21 o 
  11  10  12       58.77       28.28     54.85 o 
   1  11  12       56.42        0.00     49.79 o 
   2  11  12      842.30      640.51     56.67 o 
   3  11  12     1471.29     1433.73     62.68 o 
   4  11  12      987.14     1017.12     53.68 o 
   5  11  12      406.59      371.09     49.40 o 
   6  11  12      298.20      493.87     54.02 o 
   7  11  12       23.11       43.80     50.21 o 
   8  11  12     3609.17     3642.15     74.88 o 
   9  11  12        3.56       47.00     51.24 o 
   0  12  12      335.60      338.86     80.98 o 
   1  12  12       17.93        0.00     54.25 o 
   2  12  12     1691.38     1514.82     68.01 o 
   3  12  12       12.59        4.18     55.79 o 
   4  12  12       18.28       47.24     50.28 o 
   5  12  12      804.26      802.94     56.95 o 
   6  12  12      428.80      510.39     56.74 o 
   7  12  12      418.34      483.84     56.43 o 
   1  13  12     2259.98     2462.81     78.08 o 
   2  13  12        2.01       61.49     60.21 o 
   3  13  12      131.83       91.77     60.86 o 
   4  13  12      788.94      729.76     59.23 o 
   5  13  12     2011.98     2082.70     69.27 o 
   1   1  13      174.94      114.64     11.53 o 
   2   1  13     4457.34     4401.73     31.76 o 
   3   1  13     1508.81     1551.69     18.41 o 
   4   1  13     3772.60     3849.00     24.82 o 
   5   1  13      306.31      249.46     15.65 o 
   6   1  13      819.92      935.37     15.79 o 
   7   1  13      602.85      647.33     17.80 o 
   8   1  13     1299.97     1196.67     20.69 o 
   9   1  13      151.34      151.39     18.25 o 
  10   1  13      113.07       67.50     24.75 o 
  11   1  13      357.10      400.07     28.97 o 
  12   1  13      146.97       72.67     36.74 o 
  13   1  13      496.86      527.85     57.96 o 
  14   1  13     3406.03     3206.25     79.78 o 
  15   1  13      224.72      264.42     61.69 o 
  16   1  13      175.65      160.91     64.13 o 
   0   2  13     5023.48     4689.48     41.05 o 
   1   2  13       44.99       27.96     13.47 o 
   2   2  13     3463.63     3193.53     18.41 o 
   3   2  13     1246.73     1147.21     15.57 o 
   4   2  13     3148.07     2803.48     27.43 o 
   5   2  13    15207.56    14325.96     54.05 o 
   6   2  13     1085.59     1046.82     18.33 o 
   7   2  13     6049.94     5923.99     38.76 o 
   8   2  13        0.21        6.09     16.41 o 
   9   2  13     4810.22     4684.80     36.07 o 
  10   2  13     2334.89     2394.97     32.50 o 
  11   2  13      317.25      380.67     29.13 o 
  12   2  13     4472.21     4648.76     67.79 o 
  13   2  13     2951.13     2900.17     70.08 o 
  14   2  13     1221.81     1317.87     81.32 o 
  15   2  13       29.76      118.21     60.29 o 
  16   2  13     2055.01     2124.40     79.21 o 
   1   3  13     9298.23     9161.52     35.67 o 
   2   3  13    20595.94    20624.58     59.38 o 
   3   3  13    14385.05    14054.89     47.25 o 
   4   3  13     2072.51     1879.87     22.60 o 
   5   3  13    15291.59    14078.95     46.66 o 
   6   3  13     5049.62     5451.91     34.40 o 
   7   3  13      165.02      198.05     16.61 o 
   8   3  13       89.58       88.07     22.60 o 
   9   3  13    10181.97     9341.71     55.02 o 
  10   3  13     1750.52     1582.03     30.86 o 
  11   3  13      228.65      130.15     34.33 o 
  12   3  13     2880.26     2406.05     53.33 o 
  13   3  13     1488.11     1179.71     54.81 o 
  14   3  13     4507.53     4791.70     79.25 o 
  15   3  13     1679.32     1729.91     64.36 o 
   0   4  13    20335.87    19362.86     86.23 o 
   1   4  13     1147.65     1108.45     18.91 o 
   2   4  13     3619.79     3320.95     23.58 o 
   3   4  13      863.81      695.89     16.00 o 
   4   4  13    15445.87    15399.11    106.15 o 
   5   4  13       15.45       47.52     17.22 o 
   6   4  13      509.21      501.19     21.82 o 
   7   4  13     2382.61     2169.72     28.95 o 
   8   4  13    12237.38    11877.90     56.91 o 
   9   4  13     4578.58     4437.64     37.30 o 
  10   4  13       75.28       67.18     27.85 o 
  11   4  13     2223.06     1883.43     55.61 o 
  12   4  13     6656.98     6878.74     72.76 o 
  13   4  13      722.82      731.72     52.34 o 
  14   4  13     5847.22     6391.51    151.35 o 
  15   4  13      734.14      685.96     58.43 o 
   1   5  13      896.95      929.51     20.58 o 
   2   5  13    12675.10    12106.89     53.98 o 
   3   5  13      656.01      625.28     17.34 o 
   4   5  13     2460.49     2491.16     22.05 o 
   5   5  13     7492.97     7212.48     41.50 o 
   6   5  13     1952.62     1912.21     28.30 o 
   7   5  13     6150.42     6049.96     45.81 o 
   8   5  13      189.45      216.29     24.57 o 
   9   5  13     7687.51     7805.46     55.89 o 
  10   5  13     7042.49     6732.34     59.30 o 
  11   5  13      495.05      518.24     35.56 o 
  12   5  13     1005.25     1041.35     53.58 o 
  13   5  13       43.66        5.91     49.61 o 
  14   5  13      535.92      693.77     56.77 o 
  15   5  13     1386.75     1258.24     63.37 o 
   0   6  13    57459.07    58683.59    308.45 o 
   1   6  13      151.28      164.62     17.03 o 
   2   6  13      499.01      532.89     17.69 o 
   3   6  13       30.36       25.10     20.55 o 
   4   6  13    18054.71    18413.70     62.30 o 
   5   6  13      803.97      682.24     23.80 o 
   6   6  13      282.65      318.63     21.96 o 
   7   6  13     5100.23     4632.65     50.00 o 
   8   6  13     4754.39     4967.25     52.05 o 
   9   6  13     1783.24     1905.56     42.01 o 
  10   6  13     1226.77     1286.22     39.96 o 
  11   6  13     4565.94     4292.22     54.12 o 
  12   6  13     5064.95     4747.50     70.05 o 
  13   6  13       71.34       92.67     51.73 o 
  14   6  13      873.35      918.56     58.99 o 
   1   7  13    10426.56    10049.97     41.84 o 
   2   7  13    23679.55    22707.80    108.02 o 
   3   7  13     4716.34     4388.85     41.29 o 
   4   7  13      466.92      382.20     22.71 o 
   5   7  13      101.17      109.82     21.45 o 
   6   7  13      622.23      625.69     25.36 o 
   7   7  13      405.81      362.01     32.37 o 
   8   7  13      264.75      195.87     34.21 o 
   9   7  13     6630.09     6598.21     60.84 o 
  10   7  13    12098.00    12279.69     78.65 o 
  11   7  13     2299.74     2238.62     60.97 o 
  12   7  13     8217.58     8518.64     78.88 o 
  13   7  13     1303.26     1370.92     56.62 o 
   0   8  13    23371.81    22869.56    131.80 o 
   1   8  13       18.77       37.35     24.89 o 
   2   8  13      256.68      238.68     24.06 o 
   3   8  13      467.56      427.59     24.45 o 
   4   8  13    12125.12    12257.60     56.69 o 
   5   8  13     2389.94     2023.33     35.43 o 
   6   8  13      520.21      561.24     35.35 o 
   7   8  13     2866.60     2717.89     45.33 o 
   8   8  13    10227.64    10273.27     74.67 o 
   9   8  13     1124.47     1237.35     41.54 o 
  10   8  13     5777.02     5844.04     61.83 o 
  11   8  13     3969.71     4292.01     76.13 o 
  12   8  13     5951.39     5951.92     71.43 o 
  13   8  13     1883.10     1846.52     59.76 o 
   1   9  13      855.49      786.47     39.77 o 
   2   9  13     8207.56     8221.49     76.71 o 
   3   9  13      286.35      224.11     28.28 o 
   4   9  13        9.63       30.91     34.11 o 
   5   9  13     5772.90     5776.26     66.74 o 
   6   9  13    12940.71    12878.56     91.90 o 
   7   9  13      236.22      268.43     39.78 o 
   8   9  13     1539.19     1652.31     43.23 o 
   9   9  13     2223.98     2037.37     46.02 o 
  10   9  13     3763.24     3634.45     55.39 o 
  11   9  13     1659.96     1552.45     50.66 o 
  12   9  13     1281.30     1198.77     49.83 o 
   0  10  13     1307.48     1174.03     82.61 o 
   1  10  13      892.44      811.56     46.83 o 
   2  10  13       38.37        3.18     37.45 o 
   3  10  13     3212.39     3317.83     88.66 o 
   4  10  13    15589.74    15844.90    100.87 o 
   5  10  13     3285.15     3212.34     58.04 o 
   6  10  13     5601.36     5263.16     69.00 o 
   7  10  13      771.02      805.68     47.13 o 
   8  10  13    10322.74    10616.33    102.49 o 
   9  10  13      268.78      300.71     52.61 o 
  10  10  13     1606.64     1710.72     57.17 o 
   1  11  13     1049.06     1022.05     51.89 o 
   2  11  13     4285.28     4644.73     85.97 o 
   3  11  13     2286.47     2285.94     64.85 o 
   4  11  13       36.76       90.16     48.67 o 
   5  11  13     1771.13     1992.40     61.84 o 
   6  11  13    26085.58    26451.05    160.74 o 
   7  11  13      874.44     1101.61     60.03 o 
   8  11  13     1743.08     1810.10     73.99 o 
   9  11  13      130.88      152.91     52.42 o 
   0  12  13     3282.16     3287.78    250.59 o 
   1  12  13      323.07      266.49     58.29 o 
   2  12  13        9.52        0.00     56.91 o 
   3  12  13      602.51      579.17     55.44 o 
   4  12  13     7607.87     7562.97     94.96 o 
   5  12  13        6.42       25.86     51.72 o 
   6  12  13      677.01      635.16     57.26 o 
   7  12  13     2034.40     2320.43     69.87 o 
   1  13  13        0.40        0.00     61.32 o 
   2  13  13     8550.41     9039.99    118.70 o 
   3  13  13     1509.96     1489.59     76.24 o 
   0   0  14      638.84      340.33     27.65 o 
   1   0  14    43569.95    43012.66    156.44 o 
   2   0  14     1620.87     2001.00     27.74 o 
   3   0  14       17.27       32.62     19.71 o 
   4   0  14      670.99      594.11     22.23 o 
   5   0  14    22920.93    22176.00     96.96 o 
   6   0  14    14148.44    13929.41     67.38 o 
   7   0  14    16952.15    16131.72     69.51 o 
   8   0  14     3578.13     3734.46     40.70 o 
   9   0  14       62.96      139.83     32.88 o 
  10   0  14    10262.33    10368.17    105.02 o 
  11   0  14     2753.61     3011.65     72.99 o 
  12   0  14     9470.43     8603.88    192.30 o 
  13   0  14      459.67      525.87     82.22 o 
  14   0  14     1128.25     1104.04     92.73 o 
  15   0  14       54.65       55.89     84.20 o 
   1   1  14     2037.49     1747.38     16.69 o 
   2   1  14    25096.34    26292.75     60.60 o 
   3   1  14     8518.96     8499.86     33.87 o 
   4   1  14    17047.34    16696.07     46.30 o 
   5   1  14       30.61       19.22     15.57 o 
   6   1  14     5460.51     5389.78     29.58 o 
   7   1  14     8040.89     8339.61     37.21 o 
   8   1  14     4221.40     4091.80     38.08 o 
   9   1  14     7697.37     7023.19     54.14 o 
  10   1  14    23878.60    23880.59     83.71 o 
  11   1  14      420.57      531.41     45.77 o 
  12   1  14     3453.68     3540.82     96.56 o 
  13   1  14     1851.37     1640.85     56.13 o 
  14   1  14     5605.45     5410.94     79.47 o 
  15   1  14       88.72       29.53     59.37 o 
   0   2  14     3093.61     2642.88     30.63 o 
   1   2  14     5456.77     5104.00     42.78 o 
   2   2  14     5367.87     4755.70     22.40 o 
   3   2  14    10208.48     9571.55     60.32 o 
   4   2  14     7885.32     7831.60     31.54 o 
   5   2  14    11458.30    11435.35     48.94 o 
   6   2  14     9906.68     9522.35     37.88 o 
   7   2  14     5514.26     4967.76     39.02 o 
   8   2  14    19594.84    19225.26     62.17 o 
   9   2  14     3504.76     3252.10     39.71 o 
  10   2  14     2423.20     2349.33     40.70 o 
  11   2  14     3021.41     3004.96     61.18 o 
  12   2  14     5878.37     6070.40     69.25 o 
  13   2  14     1819.81     1771.18     58.93 o 
  14   2  14     2550.43     3267.44     69.49 o 
  15   2  14     2037.93     2245.55     79.45 o 
   1   3  14      109.99      116.77     15.07 o 
   2   3  14      840.10      853.09     16.47 o 
   3   3  14    13059.46    13232.69     53.87 o 
   4   3  14    11944.32    11620.34     46.11 o 
   5   3  14    10224.15     9788.96     41.00 o 
   6   3  14    27868.44    27351.87     95.57 o 
   7   3  14     3325.36     3484.91     33.84 o 
   8   3  14     8648.57     8637.87     50.02 o 
   9   3  14      161.36      133.94     23.04 o 
  10   3  14    11151.15    10606.33     69.98 o 
  11   3  14       82.60      103.25     39.05 o 
  12   3  14      497.15      490.66     42.77 o 
  13   3  14      552.03      667.30     51.74 o 
  14   3  14     2940.76     2838.42     79.47 o 
  15   3  14      350.91      405.78     56.09 o 
   0   4  14     5955.06     6281.42     50.59 o 
   1   4  14     2493.85     2553.94     22.87 o 
   2   4  14     1790.27     1646.24     20.58 o 
   3   4  14     4749.79     4466.15     50.05 o 
   4   4  14    18984.63    18803.59     77.83 o 
   5   4  14     4768.45     4674.57     36.16 o 
   6   4  14    10487.02     9500.91     49.44 o 
   7   4  14     2588.49     2490.01     31.67 o 
   8   4  14    12291.82    12402.25     68.98 o 
   9   4  14     1656.33     1509.38     28.47 o 
  10   4  14     1920.62     1921.10     42.20 o 
  11   4  14      140.73       54.76     34.48 o 
  12   4  14     7256.91     7227.25     75.72 o 
  13   4  14     1474.40     1151.24     57.10 o 
  14   4  14      457.94      583.73     56.59 o 
  15   4  14     5417.93     5833.58     89.57 o 
   1   5  14    18063.71    18110.27     72.19 o 
   2   5  14    14190.30    13637.28     43.76 o 
   3   5  14     3122.16     3067.67     27.40 o 
   4   5  14      122.12      101.86     21.14 o 
   5   5  14        4.71       18.05     21.39 o 
   6   5  14    10751.68    10461.44     50.54 o 
   7   5  14      258.71      338.31     24.66 o 
   8   5  14     2090.57     1823.24     31.66 o 
   9   5  14      153.81      300.23     34.57 o 
  10   5  14     8347.87     8336.66     65.88 o 
  11   5  14     1199.01     1271.52     39.95 o 
  12   5  14     7734.50     8132.19    123.23 o 
  13   5  14     4554.92     4698.29     80.84 o 
  14   5  14     4485.86     4327.13     87.36 o 
   0   6  14    16159.96    17007.68    123.27 o 
   1   6  14     1775.31     1950.73     24.16 o 
   2   6  14     1317.23     1274.01     29.97 o 
   3   6  14      730.95      708.11     21.86 o 
   4   6  14    27494.84    27311.30     76.88 o 
   5   6  14     1158.34     1319.10     26.97 o 
   6   6  14      152.69      141.78     24.39 o 
   7   6  14       50.14       61.40     24.00 o 
   8   6  14    13345.19    13081.72     76.74 o 
   9   6  14      354.10      318.41     34.75 o 
  10   6  14     4521.19     4582.64     62.92 o 
  11   6  14      167.47      206.09     36.70 o 
  12   6  14     6032.18     6141.86     77.57 o 
  13   6  14      388.20      333.03     53.89 o 
  14   6  14        2.08        0.00     53.98 o 
   1   7  14    13896.65    13781.84     80.99 o 
   2   7  14     5764.78     5700.97     37.33 o 
   3   7  14      749.56      675.32     31.32 o 
   4   7  14      672.66      646.97     25.25 o 
   5   7  14     2805.87     2642.92     32.53 o 
   6   7  14     5511.75     5331.46     45.73 o 
   7   7  14      459.01      391.25     34.64 o 
   8   7  14     3762.94     3514.96     49.50 o 
   9   7  14      264.48      319.27     36.73 o 
  10   7  14     7021.57     6761.46     92.41 o 
  11   7  14      433.33      448.24     38.92 o 
  12   7  14      774.69      864.93     46.77 o 
  13   7  14     2410.88     2373.32     63.45 o 
   0   8  14    13207.91    13205.81    121.97 o 
   1   8  14      946.05     1055.20     37.42 o 
   2   8  14      373.36      303.51     27.97 o 
   3   8  14     1650.65     1697.86     30.85 o 
   4   8  14     8955.62     8491.52     96.99 o 
   5   8  14     2482.42     2245.48     45.69 o 
   6   8  14      210.11      139.68     33.24 o 
   7   8  14     1573.82     1422.97     41.20 o 
   8   8  14    15168.71    14781.07    118.70 o 
   9   8  14     5043.54     5010.24     58.03 o 
  10   8  14     1710.47     1535.26     44.92 o 
  11   8  14     1283.82     1292.88     48.90 o 
  12   8  14     3693.13     3544.00     62.42 o 
   1   9  14     1562.11     1329.51     47.36 o 
   2   9  14     9071.86     9055.57     78.67 o 
   3   9  14       90.91       91.19     34.91 o 
   4   9  14        2.80        0.00     34.11 o 
   5   9  14      379.13      413.53     42.63 o 
   6   9  14     7523.04     7710.89     78.49 o 
   7   9  14      112.99      115.57     39.24 o 
   8   9  14      524.06      428.85     42.05 o 
   9   9  14      711.38      713.00     40.43 o 
  10   9  14     4130.80     4142.00     60.92 o 
  11   9  14      189.49      280.91     42.83 o 
   0  10  14     2106.09     2111.86     95.09 o 
   1  10  14       39.22       22.01     38.63 o 
   2  10  14      284.89      204.76     40.81 o 
   3  10  14        9.01       30.91     39.96 o 
   4  10  14     4859.79     4811.89     65.78 o 
   5  10  14       16.87       34.20     41.27 o 
   6  10  14       92.32       68.36     41.94 o 
   7  10  14      271.81      316.84     45.68 o 
   8  10  14     1132.89     1217.68     59.15 o 
   9  10  14      115.75      103.02     50.72 o 
  10  10  14      121.48       98.96     47.41 o 
   1  11  14      571.83      556.07     50.27 o 
   2  11  14     5598.17     6138.47     96.71 o 
   3  11  14      105.86       95.89     48.93 o 
   4  11  14      378.58      423.31     51.74 o 
   5  11  14       85.36      177.74     53.07 o 
   6  11  14      256.90      520.05     56.59 o 
   7  11  14      628.82      789.12     58.14 o 
   8  11  14       47.05       73.13     52.00 o 
   0  12  14     1733.61     1582.86     99.67 o 
   1  12  14       54.18       87.68     58.31 o 
   2  12  14     1044.21     1038.00     57.83 o 
   3  12  14      517.14      477.60     54.82 o 
   4  12  14      205.42      301.60     55.08 o 
   5  12  14      194.18      237.28     54.39 o 
   6  12  14       21.75       67.54     53.33 o 
   1   1  15       95.51      142.49     12.48 o 
   2   1  15     4392.85     4340.11     29.54 o 
   3   1  15     3880.68     3533.18     25.45 o 
   4   1  15       14.16        2.62     15.29 o 
   5   1  15      855.31      875.21     18.91 o 
   6   1  15     2666.06     2646.63     24.73 o 
   7   1  15      956.54      964.28     29.74 o 
   8   1  15      239.32      322.92     22.67 o 
   9   1  15      991.09      926.62     31.28 o 
  10   1  15     1175.90     1164.54     55.44 o 
  11   1  15        8.82        4.67     43.16 o 
  12   1  15     1465.14     1755.79     59.91 o 
  13   1  15      350.69      333.21     58.80 o 
  14   1  15      173.92      150.31     60.68 o 
  15   1  15        0.40       63.85     61.73 o 
   0   2  15     5239.62     5150.58     37.86 o 
   1   2  15     2171.89     2181.28     21.80 o 
   2   2  15     3917.26     3990.01     24.75 o 
   3   2  15     7629.86     7557.59     60.26 o 
   4   2  15     3462.97     3452.80     23.44 o 
   5   2  15     5502.08     5494.84     33.71 o 
   6   2  15      289.41      271.07     23.16 o 
   7   2  15     7865.73     7759.98     54.00 o 
   8   2  15     2517.01     2400.46     39.09 o 
   9   2  15    16281.99    15139.77     89.50 o 
  10   2  15     1341.02     1375.86     40.24 o 
  11   2  15       94.05       59.32     40.33 o 
  12   2  15        0.80        5.10     39.96 o 
  13   2  15      473.66      370.59     43.86 o 
  14   2  15        0.15        0.00     48.80 o 
  15   2  15      615.01      617.52     67.25 o 
   1   3  15    10030.50     9729.22     44.85 o 
   2   3  15     3104.24     3105.73     23.71 o 
   3   3  15    10013.93     9388.50     41.80 o 
   4   3  15     2605.65     2631.77     34.43 o 
   5   3  15     3456.54     3307.38     33.03 o 
   6   3  15      184.75      251.54     24.24 o 
   7   3  15       34.06       51.23     22.85 o 
   8   3  15        4.43        0.00     24.12 o 
   9   3  15       83.81       55.81     23.96 o 
  10   3  15      435.17      328.41     28.19 o 
  11   3  15      736.43      657.50     49.66 o 
  12   3  15     1554.92     1563.62     50.44 o 
  13   3  15      861.51      739.48     54.15 o 
  14   3  15       98.64       94.44     51.02 o 
  15   3  15       24.74        0.00     53.39 o 
   0   4  15    12661.84    12016.02     68.75 o 
   1   4  15      987.20      848.36     18.77 o 
   2   4  15     5775.24     5430.71     29.93 o 
   3   4  15      242.70      244.30     21.67 o 
   4   4  15     2852.23     2777.85     31.62 o 
   5   4  15     5284.91     5128.56     44.44 o 
   6   4  15       13.61       45.28     22.59 o 
   7   4  15     4031.20     3825.30     44.15 o 
   8   4  15      189.23      161.66     27.49 o 
   9   4  15      210.51      242.24     26.67 o 
  10   4  15       38.94        0.00     32.81 o 
  11   4  15     1450.14     1085.13     41.70 o 
  12   4  15       35.07       64.48     42.26 o 
  13   4  15     5306.26     5213.55    111.01 o 
  14   4  15     2876.02     3317.55     79.05 o 
   1   5  15     2068.73     2161.65     25.23 o 
   2   5  15     5680.04     5894.29     36.21 o 
   3   5  15      449.31      376.05     24.54 o 
   4   5  15        3.94        0.00     21.96 o 
   5   5  15        2.39        2.47     22.52 o 
   6   5  15     8249.86     8187.03     48.13 o 
   7   5  15     1699.37     1769.00     30.17 o 
   8   5  15      842.02      746.04     32.14 o 
   9   5  15     2671.66     2831.66     57.44 o 
  10   5  15      348.07      394.33     36.99 o 
  11   5  15     2780.56     2797.06     51.61 o 
  12   5  15     2340.04     2390.81     57.81 o 
  13   5  15      632.35      448.17     55.40 o 
  14   5  15       30.01      131.87     55.92 o 
   0   6  15    13569.23    13490.79    126.49 o 
   1   6  15     8265.54     8178.81     65.28 o 
   2   6  15     2863.39     2473.20     28.75 o 
   3   6  15     2003.73     1954.43     30.11 o 
   4   6  15     5784.42     5699.19     42.54 o 
   5   6  15      169.33      155.12     23.53 o 
   6   6  15      570.57      538.90     25.21 o 
   7   6  15     1040.25      977.11     34.49 o 
   8   6  15      173.09      158.24     33.35 o 
   9   6  15      341.22      355.00     35.57 o 
  10   6  15      382.42      412.14     37.17 o 
  11   6  15     3662.57     3736.34     54.20 o 
  12   6  15       88.89      209.63     47.61 o 
  13   6  15      262.22      447.16     61.13 o 
   1   7  15    11522.76    11834.78    109.40 o 
   2   7  15    24470.10    23731.70     86.48 o 
   3   7  15       14.36       64.77     24.69 o 
   4   7  15     2731.47     2519.18     33.07 o 
   5   7  15     2261.39     2092.33     32.11 o 
   6   7  15      377.95      313.11     31.32 o 
   7   7  15      373.98      340.04     33.84 o 
   8   7  15      900.04      878.75     38.76 o 
   9   7  15     6171.85     6101.19     61.46 o 
  10   7  15     1281.36     1315.92     43.22 o 
  11   7  15       53.98       89.85     39.31 o 
  12   7  15     2921.20     3174.76     66.58 o 
   0   8  15    26669.10    26171.55    225.10 o 
   1   8  15     8474.20     8276.21     64.55 o 
   2   8  15     1521.81     1508.24     46.00 o 
   3   8  15     3211.65     3152.36     58.52 o 
   4   8  15     3464.57     3758.26     57.16 o 
   5   8  15     1449.12     1484.06     38.45 o 
   6   8  15      450.24      335.19     35.61 o 
   7   8  15     2395.39     2296.01     45.80 o 
   8   8  15     1126.83     1035.75     40.17 o 
   9   8  15      895.95      817.23     42.25 o 
  10   8  15     2280.37     2367.00     50.05 o 
  11   8  15     6883.19     7116.65     70.54 o 
   1   9  15     2891.77     2804.15     48.53 o 
   2   9  15     9184.17     9006.86     79.43 o 
   3   9  15     2174.55     2423.43     53.22 o 
   4   9  15      992.13     1117.52     47.47 o 
   5   9  15     8669.51     8498.80     82.24 o 
   6   9  15     9884.25    10303.30     91.30 o 
   7   9  15        2.18       19.51     38.67 o 
   8   9  15     2280.96     2309.66     52.75 o 
   9   9  15      250.74      157.74     43.16 o 
  10   9  15        5.93       36.76     38.93 o 
   0  10  15     8584.67     8442.92    109.27 o 
   1  10  15     2137.75     2300.34     53.66 o 
   2  10  15      408.20      458.74     42.78 o 
   3  10  15    14941.49    15733.79    104.11 o 
   4  10  15    10356.19     9942.08     86.78 o 
   5  10  15     2443.02     2620.51     68.46 o 
   6  10  15      600.22      639.38     47.20 o 
   7  10  15     3479.32     3451.33     64.90 o 
   8  10  15     3139.79     2988.52     62.77 o 
   9  10  15     1753.96     1687.70     63.39 o 
   1  11  15     8928.22     8938.46     85.17 o 
   2  11  15    12212.92    12877.57    138.70 o 
   3  11  15     5983.78     6046.54    133.11 o 
   4  11  15      209.86      247.30     51.74 o 
   5  11  15    11409.08    11777.03    110.71 o 
   6  11  15     6634.21     6915.10     91.76 o 
   7  11  15     1650.19     1887.91     65.86 o 
   0  12  15     4645.17     4778.29    132.77 o 
   1  12  15     4977.67     5243.51     97.05 o 
   2  12  15      524.65      548.23     55.16 o 
   3  12  15     2207.55     2332.00     68.42 o 
   4  12  15     8222.57     8608.93    101.64 o 
   0   0  16    10639.59    11059.29     72.94 o 
   1   0  16     2434.04     2205.34     31.09 o 
   2   0  16     3208.35     2845.47     34.03 o 
   3   0  16       37.23       35.56     20.52 o 
   4   0  16    10045.92     9501.70     51.74 o 
   5   0  16     2806.15     2862.67     39.87 o 
   6   0  16     7803.16     7722.17     65.57 o 
   7   0  16    27265.51    24986.25    131.95 o 
   8   0  16    14134.78    14165.30    203.41 o 
   9   0  16      370.03      529.95     63.87 o 
  10   0  16     2047.07     2324.00     98.60 o 
  11   0  16    30200.79    31267.24    623.06 o 
  12   0  16     6478.87     6101.48    219.15 o 
  13   0  16      642.68      528.59     86.08 o 
  14   0  16        8.86        0.00     83.78 o 
   1   1  16    10862.46    11035.59     38.37 o 
   2   1  16    15259.39    14742.06     66.78 o 
   3   1  16     4599.28     4624.83     30.63 o 
   4   1  16      945.37      761.05     19.22 o 
   5   1  16    15400.54    14576.28     71.68 o 
   6   1  16    15489.43    14845.40     80.38 o 
   7   1  16     5202.26     5259.29     49.18 o 
   8   1  16     1338.00     1339.06     46.79 o 
   9   1  16    49992.47    48702.88    190.48 o 
  10   1  16    17962.19    18079.74    183.80 o 
  11   1  16      417.35      417.57     47.18 o 
  12   1  16      664.96      520.80     58.06 o 
  13   1  16     4444.87     4429.23     76.88 o 
  14   1  16     3440.96     3571.18     84.95 o 
   0   2  16    13730.72    12859.55     98.75 o 
   1   2  16     1277.20     1278.60     19.73 o 
   2   2  16    10026.75     9385.76     59.52 o 
   3   2  16    11500.52    10909.97    145.61 o 
   4   2  16     4345.33     4390.76     35.78 o 
   5   2  16     2598.69     2863.02     32.91 o 
   6   2  16     2612.03     2611.64     32.43 o 
   7   2  16    28709.62    28160.32    139.36 o 
   8   2  16    10314.20    10260.29     58.55 o 
   9   2  16     6475.44     6351.51     84.11 o 
  10   2  16      212.27       83.64     35.94 o 
  11   2  16    14924.77    13935.66     95.91 o 
  12   2  16     5386.21     5797.07     71.03 o 
  13   2  16      349.01      332.09     52.83 o 
  14   2  16      775.56      846.73     65.46 o 
   1   3  16       17.47       22.08     16.12 o 
   2   3  16     1346.26     1347.13     21.31 o 
   3   3  16     3035.09     3298.59     32.92 o 
   4   3  16     1246.01     1244.50     27.45 o 
   5   3  16    43251.68    41996.71    132.74 o 
   6   3  16    22504.08    22718.40    116.62 o 
   7   3  16     3356.18     3614.66     48.58 o 
   8   3  16     3661.82     3712.40     41.85 o 
   9   3  16     8299.56     8286.42     71.08 o 
  10   3  16     2607.22     2476.17     48.80 o 
  11   3  16      606.69      627.32     44.47 o 
  12   3  16      156.53      114.05     42.86 o 
  13   3  16     3290.67     3250.96     70.44 o 
  14   3  16     1427.02     1395.84     61.88 o 
   0   4  16      250.04      222.06     28.70 o 
   1   4  16      325.42      325.15     19.80 o 
   2   4  16      269.65      275.81     25.62 o 
   3   4  16    20149.88    19933.12     79.28 o 
   4   4  16    14449.96    13874.07     61.34 o 
   5   4  16     2873.75     2961.55     46.29 o 
   6   4  16       12.61       23.11     24.53 o 
   7   4  16    16022.04    15321.92     77.65 o 
   8   4  16     9846.02     9596.65     89.08 o 
   9   4  16     2711.60     2647.39     47.03 o 
  10   4  16      965.22      931.72     39.45 o 
  11   4  16     4230.37     4035.14     75.86 o 
  12   4  16     1428.62     1308.91     51.93 o 
  13   4  16      843.13      801.40     56.68 o 
  14   4  16      254.74      204.61     55.28 o 
   1   5  16     2498.70     2592.73     33.81 o 
   2   5  16     2941.23     2724.58     35.59 o 
   3   5  16     2445.32     2511.53     32.28 o 
   4   5  16     3789.10     3862.05     48.14 o 
   5   5  16    16477.50    16447.09     80.02 o 
   6   5  16      239.41      222.33     24.76 o 
   7   5  16      333.17      248.69     26.13 o 
   8   5  16     1352.88     1256.00     34.37 o 
   9   5  16    10200.16    10044.62     72.43 o 
  10   5  16     1973.40     1896.92     45.09 o 
  11   5  16     2859.11     2821.72     67.23 o 
  12   5  16      978.16     1404.97     74.50 o 
  13   5  16    10052.28    10532.77    131.21 o 
   0   6  16      298.74      466.55     58.32 o 
   1   6  16    14570.11    14143.70     72.71 o 
   2   6  16      808.01      960.86    101.60 o 
   3   6  16     8435.60     8175.30     72.90 o 
   4   6  16     1110.32     1104.77     31.34 o 
   5   6  16      471.32      366.37     31.83 o 
   6   6  16     1802.73     1745.11     57.52 o 
   7   6  16     1184.65     1120.40     32.90 o 
   8   6  16      188.44      223.53     34.42 o 
   9   6  16      139.82      134.74     35.19 o 
  10   6  16     4393.55     4248.35     56.08 o 
  11   6  16     9183.09     9318.44    114.85 o 
  12   6  16     1271.68     1301.40     86.26 o 
  13   6  16     4910.18     4586.23     83.10 o 
   1   7  16     9323.09     9189.82     68.92 o 
   2   7  16      497.74      522.44     33.00 o 
   3   7  16      565.62      711.12     35.06 o 
   4   7  16      113.66       67.93     31.99 o 
   5   7  16      229.61      259.04     30.92 o 
   6   7  16      627.08      464.84     32.44 o 
   7   7  16       18.13        4.90     33.80 o 
   8   7  16      538.50      541.82     36.93 o 
   9   7  16     1925.19     1970.08     45.91 o 
  10   7  16       13.23       25.53     38.03 o 
  11   7  16     2177.56     2360.61     50.99 o 
  12   7  16      674.13      669.52     52.89 o 
   0   8  16     2841.37     2776.18     72.69 o 
   1   8  16     1256.60     1611.33     56.78 o 
   2   8  16     2810.62     2742.24     54.40 o 
   3   8  16    16587.87    16716.69     91.59 o 
   4   8  16      947.76      807.53     40.13 o 
   5   8  16     1464.33     1212.52     45.34 o 
   6   8  16      292.95      272.52     34.99 o 
   7   8  16      745.17      673.78     38.24 o 
   8   8  16       81.09       40.26     35.57 o 
   9   8  16     4251.42     4163.50     57.31 o 
  10   8  16       26.50       77.33     38.04 o 
  11   8  16     3230.96     3074.69     55.88 o 
   1   9  16     3458.41     3434.40     61.58 o 
   2   9  16      122.63       79.58     40.91 o 
   3   9  16      778.89      700.64     45.56 o 
   4   9  16      286.23      220.70     41.91 o 
   5   9  16     1637.33     1471.84     50.67 o 
   6   9  16      165.16      175.01     42.30 o 
   7   9  16     3695.47     3821.83     64.89 o 
   8   9  16      682.95      667.25     45.61 o 
   9   9  16      525.26      622.91     45.36 o 
  10   9  16      427.13      414.79     45.57 o 
   0  10  16       61.54       53.04     59.60 o 
   1  10  16      551.02      568.37     44.33 o 
   2  10  16      369.27      270.76     43.54 o 
   3  10  16      773.47      843.39     47.03 o 
   4  10  16        0.61       55.71     43.31 o 
   5  10  16       37.28       25.21     43.89 o 
   6  10  16      223.28      228.38     46.90 o 
   7  10  16      321.54      274.04     45.89 o 
   8  10  16      170.05      181.89     46.58 o 
   1  11  16      290.03      376.18     52.14 o 
   2  11  16      567.01      616.31     49.43 o 
   3  11  16     1641.96     1807.06     71.22 o 
   4  11  16       34.19       21.99     51.74 o 
   5  11  16       35.62       30.72     52.65 o 
   6  11  16     2147.47     2314.73    106.08 o 
   0  12  16      966.38      814.60     97.63 o 
   1  12  16      711.56      651.67     67.56 o 
   2  12  16       16.97       18.14     61.49 o 
   3  12  16      490.88      674.50     58.47 o 
   1   1  17        0.58       95.33     15.45 o 
   2   1  17      262.97      240.09     16.67 o 
   3   1  17    10879.14    10124.15     66.33 o 
   4   1  17     1110.65     1034.18     32.27 o 
   5   1  17     1294.22     1222.69     32.43 o 
   6   1  17     4883.42     4890.06     48.85 o 
   7   1  17       34.29       33.71     31.52 o 
   8   1  17     1312.85     1441.05     41.24 o 
   9   1  17      486.94      671.86     45.36 o 
  10   1  17      559.05      623.92     59.13 o 
  11   1  17      499.99      544.19     58.38 o 
  12   1  17      930.14      964.79     63.26 o 
  13   1  17     1001.25      958.42     58.03 o 
  14   1  17      195.35      278.14     63.95 o 
   0   2  17       37.99      125.75     27.24 o 
   1   2  17     5230.60     5173.89     37.95 o 
   2   2  17      624.90      637.37     27.48 o 
   3   2  17      283.29      341.04     26.36 o 
   4   2  17      426.36      434.17     28.59 o 
   5   2  17     9630.16     9765.82     62.08 o 
   6   2  17     1615.50     1552.77     63.67 o 
   7   2  17     1352.84     1315.22     35.02 o 
   8   2  17     2084.23     2321.08     52.40 o 
   9   2  17      428.21      319.99     37.36 o 
  10   2  17     1166.21     1332.49     43.54 o 
  11   2  17      236.88      364.75     42.89 o 
  12   2  17       31.40       51.53     49.74 o 
  13   2  17      836.76      709.31     55.84 o 
  14   2  17        0.76        0.00     59.97 o 
   1   3  17       85.64      169.17     21.99 o 
   2   3  17      914.81     1002.31     41.05 o 
   3   3  17    21747.95    20976.21    119.16 o 
   4   3  17      128.64      143.89     27.25 o 
   5   3  17     8932.26     8625.52     86.53 o 
   6   3  17      436.41      533.95     37.63 o 
   7   3  17     3599.79     3451.74     53.84 o 
   8   3  17      780.12      659.29     37.24 o 
   9   3  17     5709.72     5283.49     56.89 o 
  10   3  17      224.83      205.72     37.32 o 
  11   3  17      207.42      125.98     41.07 o 
  12   3  17     1919.83     2095.92     56.77 o 
  13   3  17     2247.87     2336.31     77.84 o 
   0   4  17     2947.63     2598.87     49.93 o 
   1   4  17     3860.32     3904.07     40.78 o 
   2   4  17      558.18      511.92     29.53 o 
   3   4  17     2086.98     2045.54     40.24 o 
   4   4  17      289.02      430.68     35.04 o 
   5   4  17    15486.95    15423.57     79.32 o 
   6   4  17     3391.92     3272.74     46.37 o 
   7   4  17     4782.50     4852.98     54.94 o 
   8   4  17      877.26      883.05     38.50 o 
   9   4  17     1638.36     1596.94     42.71 o 
  10   4  17      204.98      180.88     35.40 o 
  11   4  17      277.48      168.00     43.36 o 
  12   4  17       13.97        0.00     45.96 o 
  13   4  17      697.31      548.67     56.15 o 
   1   5  17    19168.36    18860.54    143.83 o 
   2   5  17       68.54      256.24     66.07 o 
   3   5  17    15241.83    15339.09    116.28 o 
   4   5  17      576.35      531.75     33.72 o 
   5   5  17     8316.62     7835.09     62.03 o 
   6   5  17      288.89      434.49     35.94 o 
   7   5  17    11311.47    11309.79     74.43 o 
   8   5  17     2761.42     2625.65     55.46 o 
   9   5  17     4109.61     4173.86     54.12 o 
  10   5  17        0.40       25.88     35.31 o 
  11   5  17      116.82       57.57     38.31 o 
  12   5  17       24.75        0.00     46.65 o 
  13   5  17      542.23      463.89     57.24 o 
   0   6  17     3876.09     3794.80     90.80 o 
   1   6  17     6184.12     5951.52     53.27 o 
   2   6  17     6012.90     5617.13     67.92 o 
   3   6  17     1834.79     1852.55     39.68 o 
   4   6  17     2077.30     2033.88     52.57 o 
   5   6  17     9278.22     8883.45     74.00 o 
   6   6  17     4876.83     4821.13     60.69 o 
   7   6  17     1026.65      985.21     39.55 o 
   8   6  17      248.12      233.84     35.63 o 
   9   6  17     1682.77     1668.03     44.64 o 
  10   6  17     1255.81     1284.58     44.18 o 
  11   6  17     8585.29     8668.38    106.36 o 
  12   6  17     1034.15     1073.98     55.61 o 
   1   7  17    27854.82    28267.18    103.35 o 
   2   7  17      704.79      910.33     42.17 o 
   3   7  17    12186.26    12232.86     79.77 o 
   4   7  17      441.43      463.81     35.09 o 
   5   7  17      653.81      665.25     47.28 o 
   6   7  17       31.98        0.00     33.84 o 
   7   7  17     2641.13     2624.72     47.84 o 
   8   7  17       18.01       23.63     35.56 o 
   9   7  17     7549.23     7834.88     75.52 o 
  10   7  17      508.68      632.40     41.98 o 
  11   7  17      114.96      153.88     40.42 o 
   0   8  17      356.39      432.51     79.40 o 
   1   8  17    20675.93    20467.65    110.58 o 
   2   8  17      424.79      386.96     41.86 o 
   3   8  17     5658.28     5521.11     68.16 o 
   4   8  17      802.59      856.70     41.08 o 
   5   8  17     4316.76     4223.29     57.46 o 
   6   8  17     1109.40     1059.31     40.50 o 
   7   8  17      447.25      419.09     37.29 o 
   8   8  17       14.14       23.14     37.06 o 
   9   8  17       89.18      142.45     38.86 o 
  10   8  17      489.83      489.88     41.77 o 
   1   9  17     7379.67     7445.43     90.37 o 
   2   9  17     1428.06     1362.13     49.10 o 
   3   9  17     5292.47     5532.54     73.28 o 
   4   9  17        1.26        0.00     41.64 o 
   5   9  17     5449.05     5800.58     72.99 o 
   6   9  17     2839.45     2891.61     60.70 o 
   7   9  17     1691.47     1528.69     54.19 o 
   8   9  17      930.63      981.23     47.99 o 
   9   9  17     1470.03     1406.99     51.60 o 
   0  10  17     2973.84     3061.38     88.82 o 
   1  10  17     5670.20     5861.61     84.11 o 
   2  10  17     4568.69     4617.88     77.94 o 
   3  10  17     8940.58     9441.83     88.59 o 
   4  10  17      112.88       84.85     44.75 o 
   5  10  17     2183.69     2348.39     59.96 o 
   6  10  17      665.11      538.42     49.11 o 
   7  10  17     3709.13     3770.48     67.87 o 
   1  11  17     2668.84     2664.87     68.85 o 
   2  11  17      247.12      351.21     53.30 o 
   3  11  17     3088.50     3222.46     73.51 o 
   4  11  17     2771.31     2903.04     71.72 o 
   5  11  17     6397.42     6499.21     91.95 o 
   0   0  18    11278.25    10691.64     93.21 o 
   1   0  18    15155.57    14856.57     97.83 o 
   2   0  18    15374.97    14768.78    136.70 o 
   3   0  18    11268.05    11169.39     72.41 o 
   4   0  18     3221.05     3115.07     51.03 o 
   5   0  18     2172.06     2534.12     93.45 o 
   6   0  18      106.85       76.32     49.85 o 
   7   0  18    10670.29    10050.61    114.11 o 
   8   0  18     1681.69     1632.10     70.35 o 
   9   0  18     1671.94     1911.62     75.03 o 
  10   0  18      160.09      206.51     78.43 o 
  11   0  18    27527.55    28426.90    249.04 o 
  12   0  18     4611.77     4724.64    185.99 o 
  13   0  18        0.34       82.14     83.51 o 
   1   1  18     7197.85     7005.03     83.90 o 
   2   1  18      323.23      392.94     27.77 o 
   3   1  18     4528.60     4453.49     46.09 o 
   4   1  18      537.67      527.66     30.35 o 
   5   1  18     8461.96     8333.06    122.33 o 
   6   1  18      995.71     1062.04     34.20 o 
   7   1  18     3454.24     3363.17     58.08 o 
   8   1  18      102.46      114.11     41.44 o 
   9   1  18    26554.00    26364.90    210.35 o 
  10   1  18     1798.39     1719.76     66.60 o 
  11   1  18      195.92      209.14     57.73 o 
  12   1  18      748.74      534.49     56.66 o 
  13   1  18     9048.75     9358.15    131.08 o 
   0   2  18      303.22      260.86     29.04 o 
   1   2  18      931.81     1026.41     29.90 o 
   2   2  18      449.88      475.30     27.97 o 
   3   2  18    12371.24    12057.41     85.73 o 
   4   2  18     1339.98     1452.59     42.39 o 
   5   2  18     5226.35     5537.04     59.72 o 
   6   2  18     2565.76     2332.70     66.42 o 
   7   2  18    31514.05    31380.91    138.68 o 
   8   2  18      138.57      169.73     33.57 o 
   9   2  18      481.06      465.09     38.86 o 
  10   2  18        0.95       10.10     41.11 o 
  11   2  18     5765.05     5780.24     82.46 o 
  12   2  18     1578.56     1463.00     76.88 o 
  13   2  18        0.36       11.13     53.49 o 
   1   3  18     5456.13     5317.22     44.64 o 
   2   3  18      581.42      547.04     30.08 o 
   3   3  18     1031.00     1239.35     43.83 o 
   4   3  18     4314.37     4258.53     62.80 o 
   5   3  18    26550.68    26050.37    119.69 o 
   6   3  18      680.39      858.49     44.25 o 
   7   3  18     5058.38     5280.04     55.58 o 
   8   3  18        1.35        0.00     33.87 o 
   9   3  18    11326.83    11012.84     74.73 o 
  10   3  18     3524.95     3197.75     53.52 o 
  11   3  18     1158.95     1204.15     57.50 o 
  12   3  18      157.84      105.41     53.11 o 
  13   3  18     7306.77     7862.74    148.58 o 
   0   4  18     2352.53     2325.70     72.12 o 
   1   4  18     6483.12     6224.36     50.66 o 
   2   4  18     1786.00     1688.09     38.38 o 
   3   4  18     6504.00     6204.48     54.76 o 
   4   4  18      162.55      246.13     31.92 o 
   5   4  18     6718.98     6882.64     68.08 o 
   6   4  18      157.95      210.39     35.02 o 
   7   4  18    23063.36    23018.95    134.23 o 
   8   4  18      530.18      526.06     37.43 o 
   9   4  18      184.07      181.05     35.86 o 
  10   4  18      253.61      281.07     36.74 o 
  11   4  18     4691.72     4804.84     71.30 o 
  12   4  18      828.18      739.93     50.91 o 
   1   5  18    10115.85    10309.91     65.39 o 
   2   5  18      445.32      530.40     30.97 o 
   3   5  18     7604.88     7809.79     80.66 o 
   4   5  18       20.91       59.76     46.43 o 
   5   5  18     8993.96     9121.00     67.88 o 
   6   5  18       46.89       37.41     34.30 o 
   7   5  18        9.40       58.86     35.86 o 
   8   5  18     4116.18     4244.50     64.21 o 
   9   5  18     4088.30     4171.22     64.52 o 
  10   5  18       35.88       92.60     37.11 o 
  11   5  18      625.02      610.25     46.04 o 
  12   5  18      586.75      690.07     51.06 o 
   0   6  18     4336.09     4332.83    103.68 o 
   1   6  18     6787.49     7078.27    103.12 o 
   2   6  18        0.28        0.00     38.84 o 
   3   6  18     8447.33     8232.21     60.04 o 
   4   6  18     2883.13     3096.09     48.63 o 
   5   6  18     1049.60     1160.04     39.95 o 
   6   6  18      366.74      401.03     37.00 o 
   7   6  18     4906.98     4590.96     63.33 o 
   8   6  18      164.90      134.96     36.20 o 
   9   6  18       54.35      100.78     37.27 o 
  10   6  18        0.69       19.14     38.88 o 
  11   6  18     7925.91     8414.98     75.84 o 
   1   7  18    16588.59    16285.81    198.26 o 
   2   7  18     5319.60     5141.43     56.61 o 
   3   7  18      548.90      722.35     40.87 o 
   4   7  18       84.04       54.69     36.69 o 
   5   7  18     3603.12     3637.06     51.52 o 
   6   7  18      163.68      154.22     35.12 o 
   7   7  18     1084.91      911.47     40.50 o 
   8   7  18       62.17       35.59     37.66 o 
   9   7  18     4888.22     4761.59     74.31 o 
  10   7  18      348.00      455.61     42.23 o 
   0   8  18     8997.38     9189.99    182.06 o 
   1   8  18     2216.44     2496.33     62.41 o 
   2   8  18        2.74        5.69     46.43 o 
   3   8  18     7112.77     7105.36     95.85 o 
   4   8  18      297.35      332.95     42.25 o 
   5   8  18      547.15      654.68     41.09 o 
   6   8  18       84.83       20.32     36.11 o 
   7   8  18     1701.49     1899.58     47.46 o 
   8   8  18      244.14      227.95     39.62 o 
   9   8  18     2812.71     2905.86     56.13 o 
   1   9  18     8989.25     9349.81     97.88 o 
   2   9  18      872.26      888.84     54.60 o 
   3   9  18       60.72      102.48     42.87 o 
   4   9  18       94.03       90.95     43.11 o 
   5   9  18     2699.24     2645.74     60.46 o 
   6   9  18      134.39      165.67     46.46 o 
   7   9  18      703.06      778.01     50.14 o 
   8   9  18      170.17      165.87     43.85 o 
   0  10  18      645.90      617.43     70.38 o 
   1  10  18     1488.41     1605.99     63.04 o 
   2  10  18      205.45      200.87     51.59 o 
   3  10  18     1797.24     2080.40     65.42 o 
   4  10  18     2973.46     3102.62     63.75 o 
   5  10  18      510.08      507.86     49.87 o 
   6  10  18      406.72      366.57     49.48 o 
   1  11  18       78.84      157.44     53.37 o 
   2  11  18      333.75      346.26     54.58 o 
   3  11  18     3142.32     3423.50     76.36 o 
   1   1  19     2584.94     2583.20     31.13 o 
   2   1  19      408.96      490.44     29.39 o 
   3   1  19     2297.98     2277.69     64.33 o 
   4   1  19      715.46      666.98     32.65 o 
   5   1  19     1159.53     1101.73     39.48 o 
   6   1  19        4.78       58.23     39.22 o 
   7   1  19     2040.87     1785.68     49.84 o 
   8   1  19     3457.39     3164.60     59.03 o 
   9   1  19      960.61     1147.96     53.04 o 
  10   1  19      486.26      394.70     58.38 o 
  11   1  19      380.19      437.19     54.90 o 
  12   1  19     2796.79     2690.27     71.13 o 
  13   1  19        1.55      102.48     55.24 o 
   0   2  19       54.75       12.50     40.89 o 
   1   2  19     5019.34     5070.20     61.58 o 
   2   2  19      106.43      158.76     50.57 o 
   3   2  19        0.08       32.20     28.91 o 
   4   2  19       78.10       88.53     29.28 o 
   5   2  19      492.53      528.18     33.41 o 
   6   2  19      155.55      248.71     46.96 o 
   7   2  19     1143.49     1155.26     43.68 o 
   8   2  19     2576.51     2859.50     52.98 o 
   9   2  19      715.90      537.46     44.78 o 
  10   2  19     1207.76     1380.66     58.79 o 
  11   2  19     4054.93     3989.63     77.30 o 
  12   2  19      103.08      128.20     52.72 o 
   1   3  19       97.38       54.39     26.42 o 
   2   3  19      630.77      719.65     31.71 o 
   3   3  19      513.53      503.26     31.04 o 
   4   3  19      703.44      614.35     34.06 o 
   5   3  19        2.15      131.85     71.08 o 
   6   3  19        0.24      112.61     33.44 o 
   7   3  19       57.96      120.04     34.01 o 
   8   3  19       11.47       29.86     32.52 o 
   9   3  19      676.73      727.89     38.78 o 
  10   3  19      561.65      480.65     46.15 o 
  11   3  19      168.26      164.74     59.76 o 
  12   3  19      313.51      376.68     55.34 o 
   0   4  19      161.26      132.78     52.93 o 
   1   4  19     1109.64      947.28     38.77 o 
   2   4  19        0.03        0.00     29.39 o 
   3   4  19     2850.87     2900.69     45.10 o 
   4   4  19       24.50      167.62     65.44 o 
   5   4  19     2022.60     1965.94     42.52 o 
   6   4  19      274.43      295.47     34.79 o 
   7   4  19    12044.34    12505.40     79.36 o 
   8   4  19     2305.32     2141.27     46.15 o 
   9   4  19       14.35        0.00     35.87 o 
  10   4  19     2069.30     1841.25     47.64 o 
  11   4  19      600.95      410.15     55.25 o 
  12   4  19      426.70      341.26     54.94 o 
   1   5  19      257.50      259.41     42.18 o 
   2   5  19     6769.51     6771.73     57.06 o 
   3   5  19      773.54      816.81     37.53 o 
   4   5  19     1740.55     1799.58     44.57 o 
   5   5  19     3037.93     2840.52     52.74 o 
   6   5  19      970.26      987.99     46.26 o 
   7   5  19     1409.10     1370.82     42.54 o 
   8   5  19     2605.39     2536.53     57.41 o 
   9   5  19     2849.41     2859.38     51.32 o 
  10   5  19        0.17        0.10     38.53 o 
  11   5  19      235.43      279.74     44.64 o 
   0   6  19     4898.90     5113.78    131.79 o 
   1   6  19     5609.48     5483.45     62.57 o 
   2   6  19      710.09      663.64     41.39 o 
   3   6  19     7543.50     7578.72     63.80 o 
   4   6  19     3101.50     2988.09     88.42 o 
   5   6  19       36.35       48.63     34.71 o 
   6   6  19     2576.83     2435.89     53.01 o 
   7   6  19     3153.98     3169.97     55.77 o 
   8   6  19        0.34        0.00     36.98 o 
   9   6  19      260.36      256.32     39.71 o 
  10   6  19       72.13       79.73     39.75 o 
   1   7  19      613.65      672.55     41.39 o 
   2   7  19     1929.46     1825.20     51.92 o 
   3   7  19     6688.31     7008.38     67.39 o 
   4   7  19        0.68        0.00     36.50 o 
   5   7  19     2077.04     2116.51     45.91 o 
   6   7  19       31.74        6.13     36.20 o 
   7   7  19       19.95       43.48     40.05 o 
   8   7  19      447.06      441.15     41.27 o 
   9   7  19     8475.79     8754.65     76.78 o 
  10   7  19        4.95       64.20     41.51 o 
   0   8  19     2948.29     3126.00    107.46 o 
   1   8  19     3683.42     3553.39     70.35 o 
   2   8  19        1.56        0.00     47.71 o 
   3   8  19     3192.80     3045.59     67.25 o 
   4   8  19     1767.06     1871.88     65.07 o 
   5   8  19       71.89       73.02     42.72 o 
   6   8  19     1171.05     1193.30     48.34 o 
   7   8  19     6528.72     6335.03     87.12 o 
   8   8  19        0.58       14.20     39.80 o 
   1   9  19    10754.57    11134.87    106.76 o 
   2   9  19     1253.42     1282.47     59.08 o 
   3   9  19     1499.31     1416.60     60.60 o 
   4   9  19     1689.10     1648.67     62.06 o 
   5   9  19    11276.78    11961.64     99.34 o 
   6   9  19      606.89      668.20     50.84 o 
   7   9  19     1119.57     1200.55     54.75 o 
   0  10  19        0.16        0.00     67.13 o 
   1  10  19      512.52      507.58     55.28 o 
   2  10  19     3221.18     3437.29     75.29 o 
   3  10  19     7879.16     8208.21    149.66 o 
   4  10  19     8075.65     8258.97     99.26 o 
   5  10  19     3141.45     3266.92     67.36 o 
   0   0  20    23628.96    23434.95    469.47 o 
   1   0  20    35324.91    34781.51    159.12 o 
   2   0  20     4231.05     4489.55     65.78 o 
   3   0  20    16688.96    16086.23    144.04 o 
   4   0  20       13.63      138.90     57.30 o 
   5   0  20     3529.17     3603.59     95.91 o 
   6   0  20      312.30      152.05     58.48 o 
   7   0  20     1179.78      880.70     67.12 o 
   8   0  20      907.20      695.50     71.64 o 
   9   0  20     5334.18     4700.74     99.93 o 
  10   0  20     1069.72     1254.55    133.15 o 
  11   0  20    13039.38    13788.20    189.52 o 
  12   0  20     6097.42     5705.19    223.78 o 
   1   1  20    17638.60    17826.36     76.96 o 
   2   1  20     4716.21     4983.50     64.38 o 
   3   1  20    19929.08    19920.99    137.35 o 
   4   1  20     5575.39     5332.79     63.14 o 
   5   1  20     7784.43     7703.70    108.68 o 
   6   1  20      622.75      573.57     54.83 o 
   7   1  20     3191.32     3239.08     59.95 o 
   8   1  20      225.64      164.23     42.16 o 
   9   1  20     6403.21     6514.87     82.22 o 
  10   1  20     1477.76     1385.19     60.82 o 
  11   1  20       57.65      115.10     54.81 o 
  12   1  20     1286.16     1522.61     66.47 o 
   0   2  20     3615.99     3634.95     61.34 o 
   1   2  20    12474.72    12324.45     71.08 o 
   2   2  20      936.68      848.22     33.18 o 
   3   2  20     6593.39     6505.19     55.55 o 
   4   2  20     1542.05     1769.02     49.31 o 
   5   2  20    19282.83    19208.62    122.71 o 
   6   2  20      526.64      592.65     43.82 o 
   7   2  20     7946.39     8071.52     97.72 o 
   8   2  20      680.67      695.72     42.39 o 
   9   2  20     1248.03     1194.17     50.31 o 
  10   2  20       69.29       46.27     52.24 o 
  11   2  20     2434.33     2368.92     68.87 o 
  12   2  20     2302.68     2347.08     70.47 o 
   1   3  20    15683.67    15217.72     80.52 o 
   2   3  20     3322.56     3392.87     45.92 o 
   3   3  20     6488.27     6420.15     57.57 o 
   4   3  20      332.96      263.70     33.61 o 
   5   3  20    13201.95    13075.12     77.53 o 
   6   3  20     4786.07     4729.25     54.55 o 
   7   3  20     8033.10     8105.67     66.56 o 
   8   3  20      335.79      322.26     37.42 o 
   9   3  20     2801.45     2752.90     59.97 o 
  10   3  20      679.05      556.65     50.61 o 
  11   3  20      159.94      210.81     53.57 o 
   0   4  20       23.22       75.09     59.72 o 
   1   4  20     3399.82     3345.87     77.03 o 
   2   4  20        0.35        0.00     34.72 o 
   3   4  20    13706.92    13689.56     77.95 o 
   4   4  20     4736.45     4986.46     64.12 o 
   5   4  20     3006.80     3208.30     49.42 o 
   6   4  20     2684.92     2568.47     47.24 o 
   7   4  20     4258.26     4303.88     54.95 o 
   8   4  20     1269.70     1396.59     43.07 o 
   9   4  20       22.16       47.67     37.24 o 
  10   4  20      164.45       45.18     42.41 o 
  11   4  20     2393.03     2308.36     93.80 o 
   1   5  20      632.74      670.35     41.94 o 
   2   5  20      273.48      249.34     40.35 o 
   3   5  20    22378.53    21809.93    188.62 o 
   4   5  20     3045.97     3143.96     49.62 o 
   5   5  20     2243.11     2176.63     45.47 o 
   6   5  20    10109.80     9881.39     73.95 o 
   7   5  20      511.91      580.40     39.59 o 
   8   5  20     4550.56     4779.28     66.55 o 
   9   5  20     1886.26     1856.13     60.12 o 
  10   5  20      671.14      747.90     43.34 o 
   0   6  20     4706.57     4879.33    120.86 o 
   1   6  20    15386.94    15349.64    120.70 o 
   2   6  20      531.91      525.97     41.04 o 
   3   6  20     3076.21     3113.60     53.77 o 
   4   6  20     1600.08     1700.47     43.27 o 
   5   6  20      474.59      433.84     37.39 o 
   6   6  20      138.72       98.13     36.42 o 
   7   6  20      217.42      179.02     46.45 o 
   8   6  20     3410.56     3340.55     55.74 o 
   9   6  20        6.47       73.41     39.53 o 
  10   6  20     1449.97     1263.12     53.56 o 
   1   7  20     3281.64     3071.97     59.15 o 
   2   7  20     1972.78     1812.34     51.96 o 
   3   7  20      314.29      370.24     47.27 o 
   4   7  20      602.10      579.99     46.11 o 
   5   7  20      487.32      496.88     38.98 o 
   6   7  20     4219.77     4317.53     61.60 o 
   7   7  20       95.63       73.10     39.70 o 
   8   7  20      133.63       79.58     40.22 o 
   9   7  20     1765.59     1828.46     52.69 o 
   0   8  20      435.09      442.02     67.44 o 
   1   8  20      246.31      318.71     50.70 o 
   2   8  20        1.92        0.00     48.82 o 
   3   8  20     1107.82     1079.99     57.15 o 
   4   8  20     1572.54     1545.11     60.40 o 
   5   8  20      752.26      773.29     49.89 o 
   6   8  20      136.70      180.41     47.01 o 
   7   8  20     1513.65     1624.37     48.94 o 
   1   9  20      777.36      751.92     56.39 o 
   2   9  20      115.03      111.64     52.02 o 
   3   9  20      540.94      620.84     56.04 o 
   4   9  20      311.53      322.61     53.40 o 
   5   9  20      995.96      815.01     58.15 o 
   0  10  20      598.05      523.71     72.66 o 
   1  10  20      301.69      197.85     54.04 o 
   2  10  20      400.80      447.50     55.62 o 
   1   1  21      421.33      652.38     49.87 o 
   2   1  21      173.47      558.79     92.50 o 
   3   1  21     1537.43     1468.95     45.09 o 
   4   1  21        0.48        0.00     33.87 o 
   5   1  21      445.56      484.84     43.28 o 
   6   1  21      318.96      367.08     42.07 o 
   7   1  21      119.82      100.35     41.15 o 
   8   1  21        6.25        0.00     39.52 o 
   9   1  21     1003.53     1262.97     53.21 o 
  10   1  21        8.29       20.09     53.39 o 
  11   1  21       30.45       57.68     54.58 o 
   0   2  21     6132.15     6496.28     88.68 o 
   1   2  21      731.47      825.90     40.43 o 
   2   2  21       93.12       96.02     34.07 o 
   3   2  21     3506.28     3559.10     47.23 o 
   4   2  21     2775.24     2936.54     51.24 o 
   5   2  21      181.58      297.06     52.45 o 
   6   2  21     4116.98     4395.96     55.84 o 
   7   2  21      368.70      325.36     38.17 o 
   8   2  21      405.26      331.87     41.16 o 
   9   2  21     1308.46     1513.79     54.98 o 
  10   2  21       55.10      105.03     53.02 o 
  11   2  21     3892.26     4354.63     93.12 o 
   1   3  21     3644.38     3652.74     56.64 o 
   2   3  21     3899.22     4204.71     55.98 o 
   3   3  21       50.09       49.46     32.66 o 
   4   3  21     1692.32     1492.95     44.04 o 
   5   3  21      844.45      932.91     38.47 o 
   6   3  21      163.53      288.10     39.72 o 
   7   3  21       96.35      140.12     36.89 o 
   8   3  21       63.77       61.95     40.77 o 
   9   3  21     1853.46     1893.04     57.72 o 
  10   3  21     1173.83     1083.26     60.03 o 
  11   3  21      169.57      131.85     56.01 o 
   0   4  21     8384.18     8180.21    112.92 o 
   1   4  21      335.56      366.59     41.08 o 
   2   4  21     1720.86     1657.63     48.92 o 
   3   4  21      795.89      850.31     44.09 o 
   4   4  21     6016.12     6101.18     61.99 o 
   5   4  21     1528.84     1662.47     48.21 o 
   6   4  21     1728.98     1663.27     44.12 o 
   7   4  21     6332.18     7093.59     66.65 o 
   8   4  21     3684.99     3689.75     61.72 o 
   9   4  21      744.35      709.31     45.95 o 
  10   4  21     1410.96     1411.30     55.39 o 
   1   5  21     4421.27     4231.04     87.91 o 
   2   5  21      801.06      850.14     43.00 o 
   3   5  21        3.89       54.34     36.05 o 
   4   5  21     6530.21     6477.97     68.26 o 
   5   5  21     5876.86     5941.29     62.02 o 
   6   5  21     1868.06     1897.41     46.28 o 
   7   5  21       41.49       13.87     38.21 o 
   8   5  21      415.65      355.94     41.37 o 
   9   5  21     2634.66     2696.43     59.06 o 
   0   6  21    17212.79    17669.37    136.05 o 
   1   6  21      835.91      773.74     43.23 o 
   2   6  21     7941.27     7829.81     73.43 o 
   3   6  21     1389.82     1689.00     48.32 o 
   4   6  21     4418.21     4390.61     57.51 o 
   5   6  21        9.60        2.09     36.87 o 
   6   6  21      704.00      645.10     41.84 o 
   7   6  21     4405.03     4434.86     60.39 o 
   8   6  21     6404.69     6529.81     83.44 o 
   9   6  21      600.41      577.52     44.11 o 
   1   7  21      516.00      599.67     45.99 o 
   2   7  21     3898.73     3616.63     64.61 o 
   3   7  21     2136.96     2186.37     58.19 o 
   4   7  21        1.88       35.08     44.83 o 
   5   7  21     7459.86     7905.17     78.33 o 
   6   7  21     1398.25     1362.89     46.48 o 
   7   7  21        9.35        0.00     39.48 o 
   0   8  21     1221.89     1144.31     76.18 o 
   1   8  21      463.54      354.33     52.58 o 
   2   8  21        1.00        0.00     49.19 o 
   3   8  21     2042.12     2055.60     65.34 o 
   4   8  21     1953.73     2032.26     65.29 o 
   5   8  21      337.40      245.65     52.28 o 
   6   8  21      233.01      228.38     54.58 o 
   1   9  21     3569.29     3535.92     76.74 o 
   2   9  21     1440.81     1350.60     62.58 o 
   3   9  21      100.93       86.52     53.30 o 
   0   0  22    81176.13    82355.59   1159.65 o 
   1   0  22     1041.95     1183.41    176.51 o 
   2   0  22     1462.90     1499.93    231.86 o 
   3   0  22     2158.13     2136.52     96.53 o 
   4   0  22    12713.87    12487.68    221.08 o 
   5   0  22     2146.57     2234.07     76.52 o 
   6   0  22     1411.59     1369.32     71.04 o 
   7   0  22        1.91        0.00     62.03 o 
   8   0  22      672.52      697.08     71.26 o 
   9   0  22      135.44      249.43     84.91 o 
  10   0  22     1463.84     1751.18    103.14 o 
   1   1  22     1099.59     1239.52     65.64 o 
   2   1  22    32730.15    33640.50    156.42 o 
   3   1  22     1968.23     2002.46     52.69 o 
   4   1  22       40.97       88.97     42.34 o 
   5   1  22     3476.38     3641.14     51.84 o 
   6   1  22     1141.95     1234.93     46.41 o 
   7   1  22        7.43        0.00     40.60 o 
   8   1  22     1085.02     1167.27     50.79 o 
   9   1  22      696.16      837.52     50.96 o 
  10   1  22     5868.01     6397.59     95.55 o 
   0   2  22    29722.69    29901.48    163.40 o 
   1   2  22      175.42      138.30     39.67 o 
   2   2  22     1270.73     1175.46     48.63 o 
   3   2  22     3174.18     3241.36     59.11 o 
   4   2  22    13797.22    13696.65     87.29 o 
   5   2  22        2.22       57.59     35.53 o 
   6   2  22       48.13       79.41     37.12 o 
   7   2  22     3455.03     3359.50     60.77 o 
   8   2  22     2942.42     2951.05     66.53 o 
   9   2  22      263.89      298.52     47.88 o 
  10   2  22       15.02        0.00     54.08 o 
   1   3  22     6124.69     6014.39     65.55 o 
   2   3  22    17509.94    17615.12    103.09 o 
   3   3  22      507.99      538.17     43.22 o 
   4   3  22        2.46       26.14     41.71 o 
   5   3  22      490.68      601.28     41.47 o 
   6   3  22    11694.74    12130.90     90.72 o 
   7   3  22      440.08      464.68     40.85 o 
   8   3  22        2.71       19.30     42.18 o 
   9   3  22     1297.44     1217.74     54.92 o 
  10   3  22      527.50      371.92     56.56 o 
   0   4  22     5643.24     5640.57     86.87 o 
   1   4  22     2323.00     2449.67     52.62 o 
   2   4  22     7357.31     7271.83     65.19 o 
   3   4  22     1195.46     1126.02     44.42 o 
   4   4  22    16716.29    16769.29     99.67 o 
   5   4  22     3583.04     3671.78     76.67 o 
   6   4  22     1268.47     1163.62     47.78 o 
   7   4  22     1829.95     1986.10     53.91 o 
   8   4  22     2799.42     2852.86     58.68 o 
   9   4  22      880.12     1028.13     50.04 o 
   1   5  22      588.18      546.21     43.19 o 
   2   5  22     9372.17     9127.91    105.06 o 
   3   5  22      989.98      933.86     41.40 o 
   4   5  22     1768.43     1901.92     50.69 o 
   5   5  22     3857.76     3451.28     59.08 o 
   6   5  22     3903.60     3695.04     70.65 o 
   7   5  22       17.85        0.00     42.92 o 
   8   5  22     1076.86      915.20     48.53 o 
   0   6  22     1666.73     1769.36     67.20 o 
   1   6  22     2290.30     2207.90     71.90 o 
   2   6  22     5201.79     5312.68     66.37 o 
   3   6  22     2193.70     2168.09     53.69 o 
   4   6  22     8004.72     8525.11     78.83 o 
   5   6  22      928.62      799.73     49.19 o 
   6   6  22       22.46        6.10     42.43 o 
   7   6  22      913.42      792.11     44.21 o 
   1   7  22     1450.13     1435.51     60.31 o 
   2   7  22     3042.67     2950.93     63.56 o 
   3   7  22     3094.01     3294.23     64.40 o 
   4   7  22        4.14        4.49     45.75 o 
   5   7  22      226.57      227.54     47.79 o 
   6   7  22     2920.90     2875.26     59.73 o 
   0   8  22       58.98       65.54     65.66 o 
   1   8  22     1898.29     1765.57     64.05 o 
   2   8  22     1737.32     1884.71     65.03 o 
   3   8  22      211.20      172.06     52.93 o 
   4   8  22      983.84      992.86     60.09 o 
   1   1  23     1089.64     1173.99     59.83 o 
   2   1  23     2094.23     2858.23     79.82 o 
   3   1  23      203.08      274.44     53.77 o 
   4   1  23        2.77       15.42     38.45 o 
   5   1  23       56.18      136.75     40.73 o 
   6   1  23     2361.10     2631.64     56.56 o 
   7   1  23       37.72       69.76     45.48 o 
   8   1  23      374.33      272.98     45.26 o 
   9   1  23       56.09       76.66     53.65 o 
   0   2  23     1864.25     2708.23    109.46 o 
   1   2  23     1309.05     1353.71     62.83 o 
   2   2  23     1127.56     1097.95     55.60 o 
   3   2  23      113.39       96.06     41.58 o 
   4   2  23      170.64      197.38     43.44 o 
   5   2  23     1633.44     1891.71     51.40 o 
   6   2  23     1870.12     1939.07     49.77 o 
   7   2  23      944.59     1031.51     90.56 o 
   8   2  23      331.92      359.72     48.58 o 
   9   2  23       28.12       24.91     48.50 o 
   1   3  23     2826.59     2896.30     54.06 o 
   2   3  23       36.14      168.67     44.74 o 
   3   3  23      394.09      383.48     44.38 o 
   4   3  23     3541.95     3544.73     63.33 o 
   5   3  23     1380.58     1311.93     53.44 o 
   6   3  23      455.42      576.95     72.51 o 
   7   3  23      157.89      215.96     40.17 o 
   8   3  23     1130.54     1229.29     49.89 o 
   0   4  23       29.32       42.13     52.63 o 
   1   4  23     1071.60     1017.13     46.45 o 
   2   4  23     9312.93     9234.63    118.11 o 
   3   4  23     1058.89     1072.61     43.69 o 
   4   4  23       30.75      234.41     46.65 o 
   5   4  23       17.13      131.46     48.05 o 
   6   4  23     1907.39     1941.91     59.13 o 
   7   4  23        2.27       19.56     42.29 o 
   8   4  23      971.87      986.23     50.16 o 
   1   5  23     1319.67     1334.70     49.86 o 
   2   5  23     2134.73     2104.60     73.28 o 
   3   5  23      270.61      294.20     51.00 o 
   4   5  23     6203.32     6469.81     72.63 o 
   5   5  23      246.40      340.21     48.95 o 
   6   5  23     2305.48     2276.75     61.34 o 
   7   5  23       48.94       53.03     43.86 o 
   0   6  23        5.98       70.56     58.36 o 
   1   6  23      243.81      283.93     44.62 o 
   2   6  23      648.68      763.05     46.83 o 
   3   6  23     1142.12     1269.91     49.37 o 
   4   6  23      451.45      502.01     45.64 o 
   5   6  23       31.19       21.60     42.80 o 
   6   6  23      704.36      757.81     48.29 o 
   1   7  23      156.02      206.44     52.88 o 
   2   7  23     4851.68     4925.08     82.79 o 
   3   7  23     5755.39     5775.13    108.08 o 
   4   7  23     1887.75     1888.21     59.05 o 
   0   0  24    12499.05    12889.63    432.68 o 
   1   0  24     1064.30     1074.58     68.23 o 
   2   0  24       40.80      114.78     69.79 o 
   3   0  24     2077.89     2224.11    108.00 o 
   4   0  24     5812.61     5902.26    140.04 o 
   5   0  24      125.63      269.98     98.75 o 
   6   0  24      236.35      264.57     76.49 o 
   7   0  24     1217.08     1188.23     75.75 o 
   8   0  24     2975.51     2692.97     90.72 o 
   1   1  24      102.05      209.07     50.58 o 
   2   1  24    32902.46    33284.06    172.54 o 
   3   1  24      189.85      199.61     56.34 o 
   4   1  24     1651.91     1645.76     76.89 o 
   5   1  24     5754.19     5934.81    101.91 o 
   6   1  24     4397.86     4467.84     71.24 o 
   7   1  24      589.49      582.09     46.94 o 
   8   1  24      231.45      150.01     46.31 o 
   0   2  24    20993.08    21311.07    183.53 o 
   1   2  24      122.48       42.11     55.50 o 
   2   2  24     2903.03     2683.08     72.30 o 
   3   2  24      930.05      955.00     70.09 o 
   4   2  24     7042.95     7198.89     85.30 o 
   5   2  24      838.30      937.04     73.15 o 
   6   2  24      695.40      735.84     47.79 o 
   7   2  24     1707.05     1871.52     61.11 o 
   8   2  24     6649.28     6327.50    100.18 o 
   1   3  24     1274.36     1288.31     69.15 o 
   2   3  24     3772.08     3884.91     69.21 o 
   3   3  24     3187.40     3350.88     75.02 o 
   4   3  24      409.08      298.46     49.68 o 
   5   3  24        6.69       72.36     48.12 o 
   6   3  24    21305.51    21924.93    201.61 o 
   7   3  24       74.68      160.14     45.72 o 
   0   4  24     8177.09     8368.45    109.00 o 
   1   4  24      191.46      217.90     50.70 o 
   2   4  24       24.30        0.00     50.94 o 
   3   4  24       87.21      100.43     51.42 o 
   4   4  24    13690.74    13831.22    106.04 o 
   5   4  24     1997.58     1815.47     58.68 o 
   6   4  24      372.46      354.81     50.09 o 
   1   5  24      372.49      442.58     54.96 o 
   2   5  24     7240.77     7421.88     78.04 o 
   3   5  24      678.52      772.41     53.51 o 
   4   5  24       13.90       38.62     43.85 o 
   5   5  24        9.94       22.45     47.13 o 
   0   6  24     7817.95     7936.00    107.22 o 
   1   6  24      202.27      214.28     43.68 o 
   2   6  24     1113.96     1240.66     50.24 o 
   3   6  24      353.90      374.50     45.78 o 
   4   6  24     5318.34     5704.54     78.27 o 
   1   1  25       96.62      127.43     53.09 o 
   2   1  25     1366.92     1982.82     82.10 o 
   3   1  25      287.13      409.53     71.16 o 
   4   1  25      457.87      523.21     63.17 o 
   5   1  25      192.01      298.32     60.38 o 
   6   1  25       58.61      205.28     59.80 o 
   0   2  25     1037.32     1313.65     90.89 o 
   1   2  25      226.90      123.52     58.60 o 
   2   2  25      560.84      714.98     67.52 o 
   3   2  25      364.37      431.05     70.92 o 
   4   2  25     3021.08     3282.73     79.02 o 
   5   2  25     1098.59     1226.26     70.80 o 
   6   2  25        2.32       36.25     50.85 o 
   1   3  25     1809.22     1999.04     66.50 o 
   2   3  25     5540.63     5485.22     90.69 o 
   3   3  25      406.89      394.38     61.12 o 
   4   3  25       96.81       87.56     53.72 o 
   5   3  25      509.25      560.88     53.97 o 
   0   4  25    16238.93    16783.82    260.87 o 
   1   4  25      349.60      321.48     54.47 o 
   2   4  25     2166.78     2163.43     62.84 o 
   3   4  25       57.35        0.00     50.41 o 
   4   4  25     3447.90     3880.43     78.59 o 
   1   5  25       13.96       26.11     46.21 o 
   2   5  25     3230.25     3402.57     69.39 o 
   3   5  25       57.87       27.78     49.52 o 
   0   0  26     3167.81     2995.11    270.07 o 
   1   0  26     1323.43     1323.01    101.03 o 
   2   0  26       60.10      147.69     68.47 o 
   3   0  26       56.46      107.80     79.05 o 
   4   0  26     5389.02     5396.47    198.05 o 
   1   1  26     3977.95     4061.27     70.93 o 
   2   1  26     3154.40     3278.46     97.01 o 
   3   1  26     2721.87     3099.81     79.50 o 
   4   1  26     1504.01     1630.72     71.35 o 
   0   2  26     3767.12     3603.48    104.82 o 
   1   2  26      974.19      903.27     59.44 o 
   2   2  26     1678.08     1709.40     71.20 o 
   3   2  26      894.12      812.21     59.77 o 
   4   2  26     4659.77     4884.27    107.08 o 
   1   3  26      183.61      142.71     54.36 o 
   2   3  26     2086.03     2145.34     73.93 o 
   3   3  26     1392.13     1419.32     69.45 o 
   0   4  26     1708.56     1899.35     94.89 o 
                                                 
